# Supplementary material for: Cross-talks between gut microbiota and tobacco smoking: a two-sample Mendelian randomization study
Source: BMC Med. 2023 Apr 28;21:163. doi: 10.1186/s12916-023-02863-1 (PMC10148467; doi:10.1186/s12916-023-02863-1)
Supplement: Supplementary file 2 — Additional file 2: Table S4. All results of causal links between gut microbiome and smoking phenotypes. Table S5. Instrumental variables used in our study for univariate MR and multivariable MR, respectively. [file 12916_2023_2863_MOESM2_ESM.xlsx]

## Sheet: Table S4
Table S4 All results of causal links between gut microbiome and smoking phenotypes. a: Benjamin-Hochberg procedure was performed to correct for the number of taxa tested for one smoking phenotypes; b: Benjamin-Hochberg procedure was performed to correct for the number of all tests in whole analysis.
Exposure	Outcome	Method	No.SNP	β	SE	P	PFDR a	PFDR b	Horizontal pleiotropy P for Egger intercept	Heterogeneity P for Cochran’s Q	Horizontal pleiotropy P for PRESSSO global test	β corrected for MR PRESSO	P corrected for MR PRESSO
Age Of Initiation	genus.Clostridiuminnocuumgroup	Inverse variance weighted	24	-0.0646899	0.277364	0.815582	0.977772	0.97041		0.570354
Age Of Initiation	genus.Clostridiuminnocuumgroup	Weighted median	24	-0.0629712	0.381923	0.869039	0.991146	0.982115
Age Of Initiation	genus.Clostridiuminnocuumgroup	MR Egger	24	0.15349	1.19017	0.898558	0.988711	0.989261	0.852207
Age Of Initiation	genus.Clostridiuminnocuumgroup	MR PRESSO	24	-0.0646899		0.80585					0.655	NA	NA
Age Of Initiation	genus.Clostridiuminnocuumgroup	cML-MA	24	-0.0636345	0.282309	0.821663	0.981318	0.97124
Age Of Initiation	genus.Eubacteriumbrachygroup	Inverse variance weighted	24	-0.01109	0.305067	0.971001	0.988411	0.999825		0.22788
Age Of Initiation	genus.Eubacteriumbrachygroup	Weighted median	24	0.331504	0.40593	0.414126	0.987419	0.878492
Age Of Initiation	genus.Eubacteriumbrachygroup	MR Egger	24	0.617861	1.31722	0.64364	0.975162	0.923469	0.628078
Age Of Initiation	genus.Eubacteriumbrachygroup	MR PRESSO	24	-0.01109		0.971315					0.298	NA	NA
Age Of Initiation	genus.Eubacteriumbrachygroup	cML-MA	24	-0.0109531	0.287898	0.969652	0.988921	0.999825
Age Of Initiation	genus.Eubacteriumcoprostanoligenesgroup	Inverse variance weighted	24	0.247813	0.144136	0.0855597	0.6394	0.689405		0.269789
Age Of Initiation	genus.Eubacteriumcoprostanoligenesgroup	Weighted median	24	0.257351	0.190985	0.177821	0.952104	0.774018
Age Of Initiation	genus.Eubacteriumcoprostanoligenesgroup	MR Egger	24	0.50666	0.632391	0.431595	0.975162	0.891442	0.677977
Age Of Initiation	genus.Eubacteriumcoprostanoligenesgroup	MR PRESSO	24	0.247813		0.0989914					0.32	NA	NA
Age Of Initiation	genus.Eubacteriumcoprostanoligenesgroup	cML-MA	24	0.256533	0.139212	0.0653656	0.530467	0.651844
Age Of Initiation	genus.Eubacteriumeligensgroup	Inverse variance weighted	24	0.207538	0.174127	0.23331	0.747943	0.799829		0.0794556
Age Of Initiation	genus.Eubacteriumeligensgroup	Weighted median	24	0.0330403	0.220331	0.880798	0.991146	0.984453
Age Of Initiation	genus.Eubacteriumeligensgroup	MR Egger	24	0.328208	0.768191	0.673351	0.975162	0.931038	0.873193
Age Of Initiation	genus.Eubacteriumeligensgroup	MR PRESSO	24	0.207538		0.245463					0.105	NA	NA
Age Of Initiation	genus.Eubacteriumeligensgroup	cML-MA	24	0.20945	0.153558	0.172574	0.617821	0.774018
Age Of Initiation	genus.Eubacteriumfissicatenagroup	Inverse variance weighted	23	-0.577663	0.351273	0.100076	0.6394	0.706845		0.0799917
Age Of Initiation	genus.Eubacteriumfissicatenagroup	Weighted median	23	-0.691728	0.435807	0.11246	0.952104	0.727639
Age Of Initiation	genus.Eubacteriumfissicatenagroup	MR Egger	23	0.268341	1.60469	0.868795	0.985568	0.982115	0.594361
Age Of Initiation	genus.Eubacteriumfissicatenagroup	MR PRESSO	23	-0.577663		0.114291					0.095	NA	NA
Age Of Initiation	genus.Eubacteriumfissicatenagroup	cML-MA	23	-0.599529	0.305374	0.0496157	0.447309	0.594916
Age Of Initiation	genus.Eubacteriumhalliigroup	Inverse variance weighted	24	-0.0306006	0.139399	0.826246	0.98496	0.973327		0.517274
Age Of Initiation	genus.Eubacteriumhalliigroup	Weighted median	24	-0.0335029	0.196555	0.864656	0.991146	0.982115
Age Of Initiation	genus.Eubacteriumhalliigroup	MR Egger	24	-0.376916	0.600484	0.536671	0.975162	0.911245	0.559278
Age Of Initiation	genus.Eubacteriumhalliigroup	MR PRESSO	24	-0.0306006		0.822017					0.573	NA	NA
Age Of Initiation	genus.Eubacteriumhalliigroup	cML-MA	24	-0.0305317	0.141889	0.829627	0.981318	0.975029
Age Of Initiation	genus.Eubacteriumnodatumgroup	Inverse variance weighted	23	0.00828113	0.315233	0.979042	0.988411	0.999825		0.786997
Age Of Initiation	genus.Eubacteriumnodatumgroup	Weighted median	23	-0.0083277	0.431777	0.984612	0.991146	0.999825
Age Of Initiation	genus.Eubacteriumnodatumgroup	MR Egger	23	2.03548	1.38958	0.157782	0.950565	0.774018	0.149038
Age Of Initiation	genus.Eubacteriumnodatumgroup	MR PRESSO	23	0.00828113		0.977048					0.727	NA	NA
Age Of Initiation	genus.Eubacteriumnodatumgroup	cML-MA	23	0.00923066	0.319594	0.976958	0.988921	0.999825
Age Of Initiation	genus.Eubacteriumoxidoreducensgroup	Inverse variance weighted	24	-0.090376	0.246279	0.713644	0.935273	0.944996		0.843024
Age Of Initiation	genus.Eubacteriumoxidoreducensgroup	Weighted median	24	-0.0315592	0.333837	0.924684	0.991146	0.995236
Age Of Initiation	genus.Eubacteriumoxidoreducensgroup	MR Egger	24	-0.43319	1.07611	0.691162	0.975162	0.936155	0.746569
Age Of Initiation	genus.Eubacteriumoxidoreducensgroup	MR PRESSO	24	-0.090376		0.659448					0.883	NA	NA
Age Of Initiation	genus.Eubacteriumoxidoreducensgroup	cML-MA	24	-0.0918163	0.249259	0.712607	0.909005	0.944942
Age Of Initiation	genus.Eubacteriumrectalegroup	Inverse variance weighted	24	0.272912	0.136247	0.0451699	0.560638	0.583132		0.784307
Age Of Initiation	genus.Eubacteriumrectalegroup	Weighted median	24	0.252751	0.186878	0.176219	0.952104	0.774018
Age Of Initiation	genus.Eubacteriumrectalegroup	MR Egger	24	-0.246793	0.587499	0.678505	0.975162	0.932033	0.372995
Age Of Initiation	genus.Eubacteriumrectalegroup	MR PRESSO	24	0.272912		0.0308423					0.801	NA	NA
Age Of Initiation	genus.Eubacteriumrectalegroup	cML-MA	24	0.273459	0.140035	0.0508439	0.447309	0.597068
Age Of Initiation	genus.Eubacteriumruminantiumgroup	Inverse variance weighted	24	0.291903	0.204764	0.153995	0.747943	0.774018		0.889413
Age Of Initiation	genus.Eubacteriumruminantiumgroup	Weighted median	24	0.26205	0.288579	0.363841	0.971161	0.854897
Age Of Initiation	genus.Eubacteriumruminantiumgroup	MR Egger	24	0.107605	0.885337	0.904366	0.988711	0.990662	0.832542
Age Of Initiation	genus.Eubacteriumruminantiumgroup	MR PRESSO	24	0.291903		0.0844659					0.923	NA	NA
Age Of Initiation	genus.Eubacteriumruminantiumgroup	cML-MA	24	0.297644	0.207261	0.150979	0.617821	0.773224
Age Of Initiation	genus.Eubacteriumventriosumgroup	Inverse variance weighted	24	0.150351	0.144966	0.299668	0.786204	0.830447		0.810896
Age Of Initiation	genus.Eubacteriumventriosumgroup	Weighted median	24	0.147458	0.202338	0.466141	0.987419	0.899887
Age Of Initiation	genus.Eubacteriumventriosumgroup	MR Egger	24	-0.306196	0.622529	0.627692	0.975162	0.921889	0.458782
Age Of Initiation	genus.Eubacteriumventriosumgroup	MR PRESSO	24	0.150351		0.23546					0.827	NA	NA
Age Of Initiation	genus.Eubacteriumventriosumgroup	cML-MA	24	0.153489	0.146926	0.296174	0.729909	0.8289
Age Of Initiation	genus.Eubacteriumxylanophilumgroup	Inverse variance weighted	24	0.418566	0.176091	0.0174547	0.283303	0.426708		0.126844
Age Of Initiation	genus.Eubacteriumxylanophilumgroup	Weighted median	24	0.44532	0.225217	0.0480084	0.952104	0.591126
Age Of Initiation	genus.Eubacteriumxylanophilumgroup	MR Egger	24	0.541252	0.769895	0.489416	0.975162	0.90615	0.871311
Age Of Initiation	genus.Eubacteriumxylanophilumgroup	MR PRESSO	24	0.418566		0.026157					0.18	NA	NA
Age Of Initiation	genus.Eubacteriumxylanophilumgroup	cML-MA	24	0.443888	0.161046	0.00584627	0.207591	0.373004
Age Of Initiation	genus.Ruminococcusgauvreauiigroup	Inverse variance weighted	24	0.0882649	0.188842	0.640214	0.871517	0.923469		0.0953702
Age Of Initiation	genus.Ruminococcusgauvreauiigroup	Weighted median	24	0.247138	0.235167	0.293302	0.952104	0.82749
Age Of Initiation	genus.Ruminococcusgauvreauiigroup	MR Egger	24	-1.0477	0.792802	0.199908	0.950565	0.774018	0.154869
Age Of Initiation	genus.Ruminococcusgauvreauiigroup	MR PRESSO	24	0.0882649		0.644612					0.069	NA	NA
Age Of Initiation	genus.Ruminococcusgauvreauiigroup	cML-MA	24	0.095823	0.160185	0.549705	0.816528	0.913861
Age Of Initiation	genus.Ruminococcusgnavusgroup	Inverse variance weighted	24	0.172014	0.252389	0.495526	0.818753	0.90615		0.461581
Age Of Initiation	genus.Ruminococcusgnavusgroup	Weighted median	24	-0.109159	0.332062	0.742359	0.991146	0.951519
Age Of Initiation	genus.Ruminococcusgnavusgroup	MR Egger	24	-2.34032	0.972765	0.0249802	0.90367	0.501195	0.0144816
Age Of Initiation	genus.Ruminococcusgnavusgroup	MR PRESSO	24	0.172014		0.502332					0.185	NA	NA
Age Of Initiation	genus.Ruminococcusgnavusgroup	cML-MA	24	0.171285	0.231527	0.459418	0.781752	0.899887
Age Of Initiation	genus.Ruminococcustorquesgroup	Inverse variance weighted	24	-0.100977	0.152086	0.506725	0.818753	0.90615		0.1345
Age Of Initiation	genus.Ruminococcustorquesgroup	Weighted median	24	0.00664809	0.205015	0.974131	0.991146	0.999825
Age Of Initiation	genus.Ruminococcustorquesgroup	MR Egger	24	-0.0426923	0.669911	0.949762	0.999356	0.999825	0.929537
Age Of Initiation	genus.Ruminococcustorquesgroup	MR PRESSO	24	-0.100977		0.513327					0.141	NA	NA
Age Of Initiation	genus.Ruminococcustorquesgroup	cML-MA	24	-0.104337	0.137766	0.44884	0.781752	0.897174
Age Of Initiation	genus.Actinomyces	Inverse variance weighted	24	-0.266496	0.205864	0.195483	0.747943	0.774018		0.797397
Age Of Initiation	genus.Actinomyces	Weighted median	24	-0.182324	0.27962	0.514374	0.987419	0.907467
Age Of Initiation	genus.Actinomyces	MR Egger	24	0.30638	0.873584	0.729138	0.975162	0.948821	0.506845
Age Of Initiation	genus.Actinomyces	MR PRESSO	24	-0.266496		0.143701					0.827	NA	NA
Age Of Initiation	genus.Actinomyces	cML-MA	24	-0.271972	0.208878	0.192895	0.626166	0.774018
Age Of Initiation	genus.Adlercreutzia	Inverse variance weighted	24	-0.523358	0.196123	0.00761857	0.242098	0.373004		0.640127
Age Of Initiation	genus.Adlercreutzia	Weighted median	24	-0.565154	0.282625	0.0455371	0.952104	0.583132
Age Of Initiation	genus.Adlercreutzia	MR Egger	24	0.236922	0.835318	0.779345	0.975162	0.959839	0.359263
Age Of Initiation	genus.Adlercreutzia	MR PRESSO	24	-0.523358		0.00876492					0.676	NA	NA
Age Of Initiation	genus.Adlercreutzia	cML-MA	24	-0.541433	0.200891	0.00703544	0.207591	0.373004
Age Of Initiation	genus.Akkermansia	Inverse variance weighted	24	0.00668546	0.164088	0.967501	0.988411	0.999825		0.773347
Age Of Initiation	genus.Akkermansia	Weighted median	24	-0.0210503	0.228104	0.926473	0.991146	0.99567
Age Of Initiation	genus.Akkermansia	MR Egger	24	-1.39262	0.703133	0.0602762	0.90367	0.639055	0.0528279
Age Of Initiation	genus.Akkermansia	MR PRESSO	24	0.00668546		0.966362					0.556	NA	NA
Age Of Initiation	genus.Akkermansia	cML-MA	24	0.00618077	0.166743	0.970431	0.988921	0.999825
Age Of Initiation	genus.Alistipes	Inverse variance weighted	24	0.0319332	0.135351	0.813488	0.977772	0.97041		0.788384
Age Of Initiation	genus.Alistipes	Weighted median	24	0.0799288	0.189982	0.673962	0.991146	0.931038
Age Of Initiation	genus.Alistipes	MR Egger	24	-0.168711	0.582132	0.774671	0.975162	0.957976	0.726426
Age Of Initiation	genus.Alistipes	MR PRESSO	24	0.0319332		0.78411					0.793	NA	NA
Age Of Initiation	genus.Alistipes	cML-MA	24	0.0320112	0.137149	0.815448	0.981318	0.97041
Age Of Initiation	genus.Allisonella	Inverse variance weighted	23	0.136944	0.382573	0.720376	0.938267	0.946182		0.0810648
Age Of Initiation	genus.Allisonella	Weighted median	23	-0.26613	0.475388	0.575605	0.987419	0.916744
Age Of Initiation	genus.Allisonella	MR Egger	23	0.515222	2.28838	0.824041	0.976813	0.971756	0.868365
Age Of Initiation	genus.Allisonella	MR PRESSO	23	0.136944		0.723788					0.095	NA	NA
Age Of Initiation	genus.Allisonella	cML-MA	23	0.135562	0.33425	0.685059	0.896582	0.932168
Age Of Initiation	genus.Alloprevotella	Inverse variance weighted	16	0.190547	0.391067	0.626081	0.871517	0.921889		0.521431
Age Of Initiation	genus.Alloprevotella	Weighted median	16	-0.109946	0.534862	0.837135	0.991146	0.977693
Age Of Initiation	genus.Alloprevotella	MR Egger	16	-1.45467	2.84294	0.616851	0.975162	0.921889	0.568342
Age Of Initiation	genus.Alloprevotella	MR PRESSO	16	0.190547		0.613784					0.571	NA	NA
Age Of Initiation	genus.Alloprevotella	cML-MA	16	0.192726	0.397536	0.627816	0.840183	0.921889
Age Of Initiation	genus.Anaerofilum	Inverse variance weighted	24	-0.0201357	0.250438	0.935918	0.988411	0.997309		0.506772
Age Of Initiation	genus.Anaerofilum	Weighted median	24	-0.21616	0.358492	0.546529	0.987419	0.912875
Age Of Initiation	genus.Anaerofilum	MR Egger	24	-0.303415	1.06365	0.778114	0.975162	0.959216	0.786616
Age Of Initiation	genus.Anaerofilum	MR PRESSO	24	-0.0201357		0.934141					0.536	NA	NA
Age Of Initiation	genus.Anaerofilum	cML-MA	24	-0.0229576	0.254916	0.92824	0.988921	0.99567
Age Of Initiation	genus.Anaerostipes	Inverse variance weighted	24	0.309575	0.143628	0.0311312	0.469192	0.551545		0.301948
Age Of Initiation	genus.Anaerostipes	Weighted median	24	0.414432	0.203718	0.0419166	0.952104	0.577895
Age Of Initiation	genus.Anaerostipes	MR Egger	24	0.25644	0.632479	0.689062	0.975162	0.934585	0.931953
Age Of Initiation	genus.Anaerostipes	MR PRESSO	24	0.309575		0.0418342					0.361	NA	NA
Age Of Initiation	genus.Anaerostipes	cML-MA	24	0.323263	0.141707	0.0225358	0.323669	0.480353
Age Of Initiation	genus.Anaerotruncus	Inverse variance weighted	24	0.191787	0.139335	0.168685	0.747943	0.774018		0.904329
Age Of Initiation	genus.Anaerotruncus	Weighted median	24	0.18105	0.184381	0.326132	0.971161	0.842982
Age Of Initiation	genus.Anaerotruncus	MR Egger	24	0.233759	0.59918	0.70019	0.975162	0.940309	0.943233
Age Of Initiation	genus.Anaerotruncus	MR PRESSO	24	0.191787		0.0901487					0.925	NA	NA
Age Of Initiation	genus.Anaerotruncus	cML-MA	24	0.196392	0.141128	0.164046	0.617821	0.774018
Age Of Initiation	genus.Bacteroides	Inverse variance weighted	24	-0.00667095	0.158877	0.966508	0.988411	0.999825		0.0643919
Age Of Initiation	genus.Bacteroides	Weighted median	24	-0.279221	0.205051	0.173288	0.952104	0.774018
Age Of Initiation	genus.Bacteroides	MR Egger	24	-0.197573	0.699644	0.780284	0.975162	0.960291	0.78172
Age Of Initiation	genus.Bacteroides	MR PRESSO	24	-0.00667095		0.966871					0.073	NA	NA
Age Of Initiation	genus.Bacteroides	cML-MA	24	-0.00821079	0.136471	0.952024	0.988921	0.999825
Age Of Initiation	genus.Barnesiella	Inverse variance weighted	24	-0.0932355	0.150048	0.534355	0.822985	0.910624		0.625205
Age Of Initiation	genus.Barnesiella	Weighted median	24	0.0811184	0.210248	0.699628	0.991146	0.940306
Age Of Initiation	genus.Barnesiella	MR Egger	24	-0.210361	0.643528	0.746843	0.975162	0.952835	0.853247
Age Of Initiation	genus.Barnesiella	MR PRESSO	24	-0.0932355		0.504987					0.695	NA	NA
Age Of Initiation	genus.Barnesiella	cML-MA	24	-0.0970782	0.152465	0.524304	0.797437	0.907976
Age Of Initiation	genus.Bifidobacterium	Inverse variance weighted	24	0.127252	0.175616	0.468694	0.818753	0.900433		0.0692215
Age Of Initiation	genus.Bifidobacterium	Weighted median	24	0.226473	0.215161	0.292535	0.952104	0.826395
Age Of Initiation	genus.Bifidobacterium	MR Egger	24	0.00335775	0.775518	0.996584	0.999356	0.999825	0.871062
Age Of Initiation	genus.Bifidobacterium	MR PRESSO	24	0.127252		0.476002					0.079	NA	NA
Age Of Initiation	genus.Bifidobacterium	cML-MA	24	0.152717	0.158532	0.335388	0.729909	0.844375
Age Of Initiation	genus.Bilophila	Inverse variance weighted	24	-0.0864549	0.160544	0.590224	0.858878	0.92029		0.368191
Age Of Initiation	genus.Bilophila	Weighted median	24	0.0601134	0.217879	0.782623	0.991146	0.961115
Age Of Initiation	genus.Bilophila	MR Egger	24	0.13049	0.706362	0.855129	0.985568	0.981234	0.75518
Age Of Initiation	genus.Bilophila	MR PRESSO	24	-0.0864549		0.595398					0.421	NA	NA
Age Of Initiation	genus.Bilophila	cML-MA	24	-0.0782018	0.16383	0.633123	0.840183	0.921889
Age Of Initiation	genus.Blautia	Inverse variance weighted	24	0.234179	0.132838	0.0779198	0.6394	0.673823		0.720857
Age Of Initiation	genus.Blautia	Weighted median	24	0.220672	0.183943	0.230266	0.952104	0.798935
Age Of Initiation	genus.Blautia	MR Egger	24	-0.117224	0.573072	0.839801	0.985094	0.978548	0.534952
Age Of Initiation	genus.Blautia	MR PRESSO	24	0.234179		0.0592221					0.761	NA	NA
Age Of Initiation	genus.Blautia	cML-MA	24	0.240851	0.135015	0.0744425	0.581755	0.660022
Age Of Initiation	genus.Butyricicoccus	Inverse variance weighted	24	0.178678	0.136871	0.191743	0.747943	0.774018		0.935271
Age Of Initiation	genus.Butyricicoccus	Weighted median	24	0.022778	0.185753	0.902404	0.991146	0.990662
Age Of Initiation	genus.Butyricicoccus	MR Egger	24	-0.359264	0.588087	0.547524	0.975162	0.913092	0.357144
Age Of Initiation	genus.Butyricicoccus	MR PRESSO	24	0.178678		0.105547					0.931	NA	NA
Age Of Initiation	genus.Butyricicoccus	cML-MA	24	0.18212	0.138438	0.18833	0.626166	0.774018
Age Of Initiation	genus.Butyricimonas	Inverse variance weighted	24	-0.129987	0.17255	0.451253	0.818753	0.898037		0.461344
Age Of Initiation	genus.Butyricimonas	Weighted median	24	0.0433312	0.240964	0.857291	0.991146	0.981234
Age Of Initiation	genus.Butyricimonas	MR Egger	24	-0.294739	0.738572	0.693691	0.975162	0.936708	0.820664
Age Of Initiation	genus.Butyricimonas	MR PRESSO	24	-0.129987		0.449274					0.521	NA	NA
Age Of Initiation	genus.Butyricimonas	cML-MA	24	-0.132877	0.175743	0.449597	0.781752	0.897174
Age Of Initiation	genus.Butyrivibrio	Inverse variance weighted	23	-0.420794	0.362477	0.245689	0.747943	0.814424		0.156838
Age Of Initiation	genus.Butyrivibrio	Weighted median	23	-0.549528	0.439375	0.211043	0.952104	0.78427
Age Of Initiation	genus.Butyrivibrio	MR Egger	23	-2.76258	1.55286	0.0897155	0.946498	0.696419	0.136506
Age Of Initiation	genus.Butyrivibrio	MR PRESSO	23	-0.420794		0.258131					0.112	NA	NA
Age Of Initiation	genus.Butyrivibrio	cML-MA	23	-0.45244	0.318316	0.155214	0.617821	0.774018
Age Of Initiation	genus.CandidatusSoleaferrea	Inverse variance weighted	24	0.328002	0.243206	0.177447	0.747943	0.774018		0.295098
Age Of Initiation	genus.CandidatusSoleaferrea	Weighted median	24	0.423867	0.323507	0.190119	0.952104	0.774018
Age Of Initiation	genus.CandidatusSoleaferrea	MR Egger	24	-0.658828	1.04364	0.534364	0.975162	0.910624	0.341423
Age Of Initiation	genus.CandidatusSoleaferrea	MR PRESSO	24	0.328002		0.190578					0.299	NA	NA
Age Of Initiation	genus.CandidatusSoleaferrea	cML-MA	24	0.339274	0.233358	0.145981	0.617821	0.769296
Age Of Initiation	genus.Catenibacterium	Inverse variance weighted	23	0.456752	0.323165	0.157547	0.747943	0.774018		0.849223
Age Of Initiation	genus.Catenibacterium	Weighted median	23	0.282087	0.454492	0.53482	0.987419	0.910624
Age Of Initiation	genus.Catenibacterium	MR Egger	23	-0.942719	1.88611	0.622398	0.975162	0.921889	0.459735
Age Of Initiation	genus.Catenibacterium	MR PRESSO	23	0.456752		0.101269					0.859	NA	NA
Age Of Initiation	genus.Catenibacterium	cML-MA	23	0.468377	0.327695	0.152916	0.617821	0.774018
Age Of Initiation	genus.ChristensenellaceaeR.7group	Inverse variance weighted	24	0.194081	0.140284	0.166516	0.747943	0.774018		0.709684
Age Of Initiation	genus.ChristensenellaceaeR.7group	Weighted median	24	0.299993	0.191787	0.11777	0.952104	0.738126
Age Of Initiation	genus.ChristensenellaceaeR.7group	MR Egger	24	0.0759653	0.603521	0.900978	0.988711	0.990662	0.842373
Age Of Initiation	genus.ChristensenellaceaeR.7group	MR PRESSO	24	0.194081		0.131279					0.761	NA	NA
Age Of Initiation	genus.ChristensenellaceaeR.7group	cML-MA	24	0.198472	0.142533	0.163783	0.617821	0.774018
Age Of Initiation	genus.Clostridiumsensustricto1	Inverse variance weighted	24	0.16436	0.204304	0.421117	0.818753	0.884498		0.00608236
Age Of Initiation	genus.Clostridiumsensustricto1	Weighted median	24	-0.149457	0.234089	0.523172	0.987419	0.907467
Age Of Initiation	genus.Clostridiumsensustricto1	MR Egger	24	0.0348693	0.897987	0.969376	0.999356	0.999825	0.883485
Age Of Initiation	genus.Clostridiumsensustricto1	MR PRESSO	24	0.16436		0.429355					0.007	0.138265	0.393104
Age Of Initiation	genus.Clostridiumsensustricto1	cML-MA	24	0.112356	0.166407	0.499555	0.789776	0.90615
Age Of Initiation	genus.Collinsella	Inverse variance weighted	24	-0.12465	0.149364	0.403979	0.818753	0.871974		0.735628
Age Of Initiation	genus.Collinsella	Weighted median	24	-0.0851486	0.202698	0.674429	0.991146	0.931038
Age Of Initiation	genus.Collinsella	MR Egger	24	-0.314879	0.64216	0.628746	0.975162	0.921889	0.763544
Age Of Initiation	genus.Collinsella	MR PRESSO	24	-0.12465		0.349799					0.788	NA	NA
Age Of Initiation	genus.Collinsella	cML-MA	24	-0.127391	0.15144	0.400238	0.7549	0.871974
Age Of Initiation	genus.Coprobacter	Inverse variance weighted	24	-0.0239642	0.217052	0.912086	0.988411	0.991424		0.480095
Age Of Initiation	genus.Coprobacter	Weighted median	24	-0.0354963	0.308365	0.908357	0.991146	0.990708
Age Of Initiation	genus.Coprobacter	MR Egger	24	-0.3413	0.926631	0.716152	0.975162	0.944996	0.727994
Age Of Initiation	genus.Coprobacter	MR PRESSO	24	-0.0239642		0.910669					0.54	NA	NA
Age Of Initiation	genus.Coprobacter	cML-MA	24	-0.0237999	0.220691	0.914121	0.988921	0.991679
Age Of Initiation	genus.Coprococcus1	Inverse variance weighted	24	0.218803	0.138605	0.114425	0.667076	0.735086		0.881642
Age Of Initiation	genus.Coprococcus1	Weighted median	24	0.25248	0.186712	0.176299	0.952104	0.774018
Age Of Initiation	genus.Coprococcus1	MR Egger	24	0.189469	0.596045	0.753576	0.975162	0.954032	0.960099
Age Of Initiation	genus.Coprococcus1	MR PRESSO	24	0.218803		0.059077					0.908	NA	NA
Age Of Initiation	genus.Coprococcus1	cML-MA	24	0.223629	0.140371	0.111132	0.609737	0.727639
Age Of Initiation	genus.Coprococcus2	Inverse variance weighted	24	0.19502	0.167436	0.244121	0.747943	0.812017		0.930512
Age Of Initiation	genus.Coprococcus2	Weighted median	24	0.145786	0.232682	0.530958	0.987419	0.910624
Age Of Initiation	genus.Coprococcus2	MR Egger	24	1.34396	0.720676	0.0755972	0.94012	0.667354	0.115416
Age Of Initiation	genus.Coprococcus2	MR PRESSO	24	0.19502		0.173042					0.88	NA	NA
Age Of Initiation	genus.Coprococcus2	cML-MA	24	0.200286	0.169694	0.23789	0.706968	0.804035
Age Of Initiation	genus.Coprococcus3	Inverse variance weighted	24	0.140182	0.142534	0.325364	0.786204	0.842982		0.611722
Age Of Initiation	genus.Coprococcus3	Weighted median	24	0.0293811	0.197622	0.881812	0.991146	0.985094
Age Of Initiation	genus.Coprococcus3	MR Egger	24	-0.83783	0.613605	0.185921	0.950565	0.774018	0.115499
Age Of Initiation	genus.Coprococcus3	MR PRESSO	24	0.140182		0.327496					0.521	NA	NA
Age Of Initiation	genus.Coprococcus3	cML-MA	24	0.141849	0.145711	0.330306	0.729909	0.844375
Age Of Initiation	genus.DefluviitaleaceaeUCG011	Inverse variance weighted	24	0.0134029	0.202276	0.94717	0.988411	0.999806		0.429202
Age Of Initiation	genus.DefluviitaleaceaeUCG011	Weighted median	24	0.324441	0.281231	0.248647	0.952104	0.814855
Age Of Initiation	genus.DefluviitaleaceaeUCG011	MR Egger	24	-1.04832	0.84932	0.230113	0.975162	0.798935	0.211797
Age Of Initiation	genus.DefluviitaleaceaeUCG011	MR PRESSO	24	0.0134029		0.947743					0.412	NA	NA
Age Of Initiation	genus.DefluviitaleaceaeUCG011	cML-MA	24	0.0147008	0.200859	0.941655	0.988921	0.998725
Age Of Initiation	genus.Desulfovibrio	Inverse variance weighted	24	-0.062569	0.185985	0.736555	0.939309	0.949489		0.633069
Age Of Initiation	genus.Desulfovibrio	Weighted median	24	-0.0691706	0.261003	0.790995	0.991146	0.964516
Age Of Initiation	genus.Desulfovibrio	MR Egger	24	0.32705	0.794136	0.684448	0.975162	0.932033	0.618819
Age Of Initiation	genus.Desulfovibrio	MR PRESSO	24	-0.062569		0.717851					0.699	NA	NA
Age Of Initiation	genus.Desulfovibrio	cML-MA	24	-0.0637658	0.188847	0.735621	0.923904	0.949489
Age Of Initiation	genus.Dialister	Inverse variance weighted	24	-0.243617	0.19528	0.212205	0.747943	0.786361		0.079761
Age Of Initiation	genus.Dialister	Weighted median	24	-0.240494	0.236186	0.308564	0.971161	0.833482
Age Of Initiation	genus.Dialister	MR Egger	24	-0.846151	0.852353	0.331639	0.975162	0.844375	0.475105
Age Of Initiation	genus.Dialister	MR PRESSO	24	-0.243617		0.224758					0.083	NA	NA
Age Of Initiation	genus.Dialister	cML-MA	24	-0.252425	0.169107	0.135518	0.617821	0.752499
Age Of Initiation	genus.Dorea	Inverse variance weighted	24	0.263507	0.135239	0.0513604	0.570371	0.599023		0.493261
Age Of Initiation	genus.Dorea	Weighted median	24	0.292411	0.19669	0.137105	0.952104	0.752954
Age Of Initiation	genus.Dorea	MR Egger	24	-0.361943	0.583013	0.541101	0.975162	0.911245	0.282002
Age Of Initiation	genus.Dorea	MR PRESSO	24	0.263507		0.061868					0.466	NA	NA
Age Of Initiation	genus.Dorea	cML-MA	24	0.273076	0.138094	0.0479895	0.447309	0.591126
Age Of Initiation	genus.Eggerthella	Inverse variance weighted	24	-0.216968	0.260833	0.405506	0.818753	0.872332		0.325571
Age Of Initiation	genus.Eggerthella	Weighted median	24	-0.23018	0.366186	0.529619	0.987419	0.910619
Age Of Initiation	genus.Eggerthella	MR Egger	24	0.671374	1.12873	0.558042	0.975162	0.915526	0.427025
Age Of Initiation	genus.Eggerthella	MR PRESSO	24	-0.216968		0.41406					0.356	NA	NA
Age Of Initiation	genus.Eggerthella	cML-MA	24	-0.228924	0.255488	0.370238	0.743337	0.861496
Age Of Initiation	genus.Eisenbergiella	Inverse variance weighted	24	-1.06197	0.250344	2.21499e-05	0.00467363	0.0557734		0.319778
Age Of Initiation	genus.Eisenbergiella	Weighted median	24	-0.7855	0.366045	0.0318799	0.952104	0.551545
Age Of Initiation	genus.Eisenbergiella	MR Egger	24	-1.83066	1.08922	0.106966	0.950565	0.72661	0.475757
Age Of Initiation	genus.Eisenbergiella	MR PRESSO	24	-1.06197		0.000308017					0.377	NA	NA
Age Of Initiation	genus.Eisenbergiella	cML-MA	24	-1.10131	0.247741	8.77305e-06	0.00185111	0.0441811
Age Of Initiation	genus.Enterorhabdus	Inverse variance weighted	24	-0.107287	0.205105	0.600916	0.859638	0.92048		0.978719
Age Of Initiation	genus.Enterorhabdus	Weighted median	24	-0.0988603	0.272973	0.717232	0.991146	0.944996
Age Of Initiation	genus.Enterorhabdus	MR Egger	24	-0.0554855	0.870806	0.949771	0.999356	0.999825	0.951745
Age Of Initiation	genus.Enterorhabdus	MR PRESSO	24	-0.107287		0.451102					0.983	NA	NA
Age Of Initiation	genus.Enterorhabdus	cML-MA	24	-0.10867	0.20682	0.599283	0.840183	0.92048
Age Of Initiation	genus.Erysipelatoclostridium	Inverse variance weighted	24	-0.110585	0.18073	0.540617	0.826595	0.911245		0.822023
Age Of Initiation	genus.Erysipelatoclostridium	Weighted median	24	-0.031816	0.24813	0.897973	0.991146	0.989261
Age Of Initiation	genus.Erysipelatoclostridium	MR Egger	24	0.856785	0.774277	0.280437	0.975162	0.82063	0.212199
Age Of Initiation	genus.Erysipelatoclostridium	MR PRESSO	24	-0.110585		0.490367					0.795	NA	NA
Age Of Initiation	genus.Erysipelatoclostridium	cML-MA	24	-0.113787	0.183146	0.534409	0.803812	0.910624
Age Of Initiation	genus.ErysipelotrichaceaeUCG003	Inverse variance weighted	24	-0.0251267	0.147069	0.864342	0.988411	0.982115		0.418154
Age Of Initiation	genus.ErysipelotrichaceaeUCG003	Weighted median	24	-0.112921	0.195956	0.564441	0.987419	0.916736
Age Of Initiation	genus.ErysipelotrichaceaeUCG003	MR Egger	24	-0.392139	0.641465	0.547254	0.975162	0.913092	0.562334
Age Of Initiation	genus.ErysipelotrichaceaeUCG003	MR PRESSO	24	-0.0251267		0.865836					0.471	NA	NA
Age Of Initiation	genus.ErysipelotrichaceaeUCG003	cML-MA	24	-0.0265836	0.149505	0.858872	0.981318	0.981234
Age Of Initiation	genus.Escherichia.Shigella	Inverse variance weighted	24	-0.432261	0.16372	0.00828441	0.242098	0.373004		0.620924
Age Of Initiation	genus.Escherichia.Shigella	Weighted median	24	-0.278584	0.222882	0.211329	0.952104	0.78427
Age Of Initiation	genus.Escherichia.Shigella	MR Egger	24	0.160391	0.705649	0.822292	0.976813	0.97124	0.397217
Age Of Initiation	genus.Escherichia.Shigella	MR PRESSO	24	-0.432261		0.00967767					0.669	NA	NA
Age Of Initiation	genus.Escherichia.Shigella	cML-MA	24	-0.442678	0.16744	0.00819807	0.207591	0.373004
Age Of Initiation	genus.Faecalibacterium	Inverse variance weighted	24	0.173151	0.14125	0.220258	0.747943	0.792301		0.330923
Age Of Initiation	genus.Faecalibacterium	Weighted median	24	0.120661	0.196338	0.538846	0.987419	0.911245
Age Of Initiation	genus.Faecalibacterium	MR Egger	24	-0.496077	0.605396	0.421333	0.975162	0.884498	0.268015
Age Of Initiation	genus.Faecalibacterium	MR PRESSO	24	0.173151		0.232662					0.338	NA	NA
Age Of Initiation	genus.Faecalibacterium	cML-MA	24	0.181168	0.136604	0.184764	0.626166	0.774018
Age Of Initiation	genus.FamilyXIIIAD3011group	Inverse variance weighted	24	0.144601	0.150385	0.336282	0.797253	0.844375		0.926694
Age Of Initiation	genus.FamilyXIIIAD3011group	Weighted median	24	0.129314	0.200307	0.51855	0.987419	0.907467
Age Of Initiation	genus.FamilyXIIIAD3011group	MR Egger	24	-0.112965	0.644887	0.862548	0.985568	0.982115	0.68525
Age Of Initiation	genus.FamilyXIIIAD3011group	MR PRESSO	24	0.144601		0.220295					0.942	NA	NA
Age Of Initiation	genus.FamilyXIIIAD3011group	cML-MA	24	0.146957	0.152053	0.333802	0.729909	0.844375
Age Of Initiation	genus.FamilyXIIIUCG001	Inverse variance weighted	24	0.0295145	0.165377	0.858355	0.988411	0.981234		0.337179
Age Of Initiation	genus.FamilyXIIIUCG001	Weighted median	24	0.187326	0.230353	0.416097	0.987419	0.880447
Age Of Initiation	genus.FamilyXIIIUCG001	MR Egger	24	0.679213	0.705806	0.346346	0.975162	0.849068	0.353931
Age Of Initiation	genus.FamilyXIIIUCG001	MR PRESSO	24	0.0295145		0.859918					0.326	NA	NA
Age Of Initiation	genus.FamilyXIIIUCG001	cML-MA	24	0.0317722	0.161232	0.843782	0.981318	0.979132
Age Of Initiation	genus.Flavonifractor	Inverse variance weighted	24	-0.420555	0.172833	0.0149617	0.263077	0.394488		0.754688
Age Of Initiation	genus.Flavonifractor	Weighted median	24	-0.650826	0.249186	0.00900643	0.950178	0.373004
Age Of Initiation	genus.Flavonifractor	MR Egger	24	-1.50854	0.745404	0.0553053	0.90367	0.618808	0.147707
Age Of Initiation	genus.Flavonifractor	MR PRESSO	24	-0.420555		0.0143426					0.696	NA	NA
Age Of Initiation	genus.Flavonifractor	cML-MA	24	-0.4336	0.176428	0.0139844	0.226978	0.38722
Age Of Initiation	genus.Fusicatenibacter	Inverse variance weighted	24	0.221432	0.145095	0.12698	0.678851	0.738126		0.251835
Age Of Initiation	genus.Fusicatenibacter	Weighted median	24	0.167803	0.198303	0.397445	0.987419	0.871974
Age Of Initiation	genus.Fusicatenibacter	MR Egger	24	0.00290711	0.637334	0.996402	0.999356	0.999825	0.727817
Age Of Initiation	genus.Fusicatenibacter	MR PRESSO	24	0.221432		0.140615					0.314	NA	NA
Age Of Initiation	genus.Fusicatenibacter	cML-MA	24	0.231389	0.13937	0.0968652	0.583959	0.699594
Age Of Initiation	genus.Gordonibacter	Inverse variance weighted	23	-0.0656056	0.426269	0.877684	0.988411	0.9843		0.00309115
Age Of Initiation	genus.Gordonibacter	Weighted median	23	-0.0846026	0.462237	0.854776	0.991146	0.981234
Age Of Initiation	genus.Gordonibacter	MR Egger	23	1.80835	1.89172	0.349986	0.975162	0.851516	0.320861
Age Of Initiation	genus.Gordonibacter	MR PRESSO	23	-0.0656056		0.879087					0.001	NA	NA
Age Of Initiation	genus.Gordonibacter	cML-MA	23	-0.0418897	0.315877	0.894499	0.988164	0.98881
Age Of Initiation	genus.Haemophilus	Inverse variance weighted	24	0.257245	0.18849	0.172328	0.747943	0.774018		0.910789
Age Of Initiation	genus.Haemophilus	Weighted median	24	0.100643	0.256269	0.694522	0.991146	0.936945
Age Of Initiation	genus.Haemophilus	MR Egger	24	-0.497839	0.819754	0.549867	0.975162	0.913861	0.354189
Age Of Initiation	genus.Haemophilus	MR PRESSO	24	0.257245		0.100454					0.921	NA	NA
Age Of Initiation	genus.Haemophilus	cML-MA	24	0.26167	0.190932	0.170535	0.617821	0.774018
Age Of Initiation	genus.Holdemanella	Inverse variance weighted	24	-0.033854	0.204062	0.868235	0.988411	0.982115		0.953301
Age Of Initiation	genus.Holdemanella	Weighted median	24	-0.171552	0.273675	0.53076	0.987419	0.910624
Age Of Initiation	genus.Holdemanella	MR Egger	24	-1.36947	0.874916	0.131793	0.950565	0.744032	0.130719
Age Of Initiation	genus.Holdemanella	MR PRESSO	24	-0.033854		0.837191					0.918	NA	NA
Age Of Initiation	genus.Holdemanella	cML-MA	24	-0.0354971	0.206451	0.863485	0.981318	0.982115
Age Of Initiation	genus.Holdemania	Inverse variance weighted	24	-0.314361	0.187158	0.0930235	0.6394	0.696419		0.833613
Age Of Initiation	genus.Holdemania	Weighted median	24	-0.248665	0.267007	0.351696	0.971161	0.851516
Age Of Initiation	genus.Holdemania	MR Egger	24	-1.01116	0.799991	0.219473	0.975162	0.792301	0.380023
Age Of Initiation	genus.Holdemania	MR PRESSO	24	-0.314361		0.0589719					0.835	NA	NA
Age Of Initiation	genus.Holdemania	cML-MA	24	-0.321434	0.189961	0.0906263	0.583959	0.696419
Age Of Initiation	genus.Howardella	Inverse variance weighted	24	-0.0154483	0.290535	0.957595	0.988411	0.999825		0.695525
Age Of Initiation	genus.Howardella	Weighted median	24	-0.225296	0.399529	0.572819	0.987419	0.916744
Age Of Initiation	genus.Howardella	MR Egger	24	-1.14285	1.2441	0.368257	0.975162	0.859777	0.361466
Age Of Initiation	genus.Howardella	MR PRESSO	24	-0.0154483		0.953908					0.708	NA	NA
Age Of Initiation	genus.Howardella	cML-MA	24	-0.0231212	0.296578	0.93786	0.988921	0.998041
Age Of Initiation	genus.Hungatella	Inverse variance weighted	23	-0.40369	0.296607	0.173506	0.747943	0.774018		0.278519
Age Of Initiation	genus.Hungatella	Weighted median	23	-0.162487	0.397548	0.682743	0.991146	0.932033
Age Of Initiation	genus.Hungatella	MR Egger	23	-0.260419	1.36593	0.850628	0.985568	0.980017	0.915351
Age Of Initiation	genus.Hungatella	MR PRESSO	23	-0.40369		0.187285					0.338	NA	NA
Age Of Initiation	genus.Hungatella	cML-MA	23	-0.415975	0.288477	0.149311	0.617821	0.771575
Age Of Initiation	genus.Intestinibacter	Inverse variance weighted	24	0.0165903	0.165625	0.920211	0.988411	0.993181		0.343829
Age Of Initiation	genus.Intestinibacter	Weighted median	24	0.0159825	0.227729	0.944049	0.991146	0.998862
Age Of Initiation	genus.Intestinibacter	MR Egger	24	-0.241605	0.723614	0.741627	0.975162	0.951308	0.71717
Age Of Initiation	genus.Intestinibacter	MR PRESSO	24	0.0165903		0.921079					0.388	NA	NA
Age Of Initiation	genus.Intestinibacter	cML-MA	24	0.0191471	0.164799	0.907506	0.988921	0.990708
Age Of Initiation	genus.Intestinimonas	Inverse variance weighted	24	-0.131374	0.173975	0.45017	0.818753	0.897745		0.296723
Age Of Initiation	genus.Intestinimonas	Weighted median	24	0.0834886	0.249831	0.738243	0.991146	0.949514
Age Of Initiation	genus.Intestinimonas	MR Egger	24	-0.86216	0.747371	0.261048	0.975162	0.814855	0.325628
Age Of Initiation	genus.Intestinimonas	MR PRESSO	24	-0.131374		0.457834					0.284	NA	NA
Age Of Initiation	genus.Intestinimonas	cML-MA	24	-0.138194	0.16685	0.407526	0.760955	0.873547
Age Of Initiation	genus.Lachnoclostridium	Inverse variance weighted	24	0.00960993	0.151398	0.949388	0.988411	0.999825		0.158127
Age Of Initiation	genus.Lachnoclostridium	Weighted median	24	-0.0377892	0.186578	0.839496	0.991146	0.978548
Age Of Initiation	genus.Lachnoclostridium	MR Egger	24	-0.477238	0.659214	0.476725	0.975162	0.905858	0.455787
Age Of Initiation	genus.Lachnoclostridium	MR PRESSO	24	0.00960993		0.949937					0.18	NA	NA
Age Of Initiation	genus.Lachnoclostridium	cML-MA	24	0.00799298	0.137588	0.953674	0.988921	0.999825
Age Of Initiation	genus.Lachnospira	Inverse variance weighted	24	0.129538	0.154061	0.400447	0.818753	0.871974		0.195263
Age Of Initiation	genus.Lachnospira	Weighted median	24	-0.0810831	0.194876	0.677354	0.991146	0.932033
Age Of Initiation	genus.Lachnospira	MR Egger	24	-0.278084	0.673864	0.683842	0.975162	0.932033	0.540445
Age Of Initiation	genus.Lachnospira	MR PRESSO	24	0.129538		0.409103					0.231	NA	NA
Age Of Initiation	genus.Lachnospira	cML-MA	24	0.132368	0.1435	0.356306	0.729909	0.852082
Age Of Initiation	genus.LachnospiraceaeFCS020group	Inverse variance weighted	24	0.319526	0.153321	0.0371571	0.522677	0.573558		0.396523
Age Of Initiation	genus.LachnospiraceaeFCS020group	Weighted median	24	0.273296	0.222825	0.220007	0.952104	0.792301
Age Of Initiation	genus.LachnospiraceaeFCS020group	MR Egger	24	0.604621	0.667838	0.375093	0.975162	0.862505	0.664906
Age Of Initiation	genus.LachnospiraceaeFCS020group	MR PRESSO	24	0.319526		0.0484558					0.443	NA	NA
Age Of Initiation	genus.LachnospiraceaeFCS020group	cML-MA	24	0.330853	0.155532	0.0334002	0.440465	0.554703
Age Of Initiation	genus.LachnospiraceaeNC2004group	Inverse variance weighted	24	0.112011	0.227273	0.62212	0.871517	0.921889		0.76326
Age Of Initiation	genus.LachnospiraceaeNC2004group	Weighted median	24	-0.0202067	0.321063	0.949817	0.991146	0.999825
Age Of Initiation	genus.LachnospiraceaeNC2004group	MR Egger	24	0.168574	0.991836	0.866594	0.985568	0.982115	0.95381
Age Of Initiation	genus.LachnospiraceaeNC2004group	MR PRESSO	24	0.112011		0.57209					0.831	NA	NA
Age Of Initiation	genus.LachnospiraceaeNC2004group	cML-MA	24	0.113487	0.230522	0.622504	0.840183	0.921889
Age Of Initiation	genus.LachnospiraceaeND3007group	Inverse variance weighted	24	0.227252	0.144968	0.116975	0.667076	0.738126		0.806803
Age Of Initiation	genus.LachnospiraceaeND3007group	Weighted median	24	0.23531	0.198192	0.235115	0.952104	0.800245
Age Of Initiation	genus.LachnospiraceaeND3007group	MR Egger	24	0.48979	0.624408	0.441166	0.975162	0.892444	0.669752
Age Of Initiation	genus.LachnospiraceaeND3007group	MR PRESSO	24	0.227252		0.0759809					0.849	NA	NA
Age Of Initiation	genus.LachnospiraceaeND3007group	cML-MA	24	0.233437	0.14717	0.1127	0.609737	0.727639
Age Of Initiation	genus.LachnospiraceaeNK4A136group	Inverse variance weighted	24	0.2077	0.136709	0.128692	0.678851	0.738126		0.645833
Age Of Initiation	genus.LachnospiraceaeNK4A136group	Weighted median	24	0.183701	0.198601	0.354977	0.971161	0.852082
Age Of Initiation	genus.LachnospiraceaeNK4A136group	MR Egger	24	0.288484	0.588705	0.628963	0.975162	0.921889	0.88909
Age Of Initiation	genus.LachnospiraceaeNK4A136group	MR PRESSO	24	0.2077		0.108264					0.686	NA	NA
Age Of Initiation	genus.LachnospiraceaeNK4A136group	cML-MA	24	0.214444	0.139066	0.123067	0.617821	0.738126
Age Of Initiation	genus.LachnospiraceaeUCG001	Inverse variance weighted	24	0.184567	0.183557	0.314654	0.786204	0.837381		0.322499
Age Of Initiation	genus.LachnospiraceaeUCG001	Weighted median	24	0.147415	0.260356	0.571255	0.987419	0.916744
Age Of Initiation	genus.LachnospiraceaeUCG001	MR Egger	24	-0.112062	0.800922	0.89	0.988711	0.986623	0.706935
Age Of Initiation	genus.LachnospiraceaeUCG001	MR PRESSO	24	0.184567		0.325116					0.373	NA	NA
Age Of Initiation	genus.LachnospiraceaeUCG001	cML-MA	24	0.193884	0.181569	0.285598	0.729909	0.82437
Age Of Initiation	genus.LachnospiraceaeUCG004	Inverse variance weighted	24	0.116903	0.149657	0.434717	0.818753	0.891676		0.880885
Age Of Initiation	genus.LachnospiraceaeUCG004	Weighted median	24	0.0501579	0.194985	0.796994	0.991146	0.965751
Age Of Initiation	genus.LachnospiraceaeUCG004	MR Egger	24	0.506644	0.648576	0.443032	0.975162	0.89356	0.54319
Age Of Initiation	genus.LachnospiraceaeUCG004	MR PRESSO	24	0.116903		0.342356					0.895	NA	NA
Age Of Initiation	genus.LachnospiraceaeUCG004	cML-MA	24	0.121821	0.152008	0.422893	0.781752	0.886632
Age Of Initiation	genus.LachnospiraceaeUCG008	Inverse variance weighted	24	0.0263174	0.233589	0.910296	0.988411	0.990925		0.198344
Age Of Initiation	genus.LachnospiraceaeUCG008	Weighted median	24	-0.226406	0.321631	0.481475	0.987419	0.90615
Age Of Initiation	genus.LachnospiraceaeUCG008	MR Egger	24	-0.269505	1.0224	0.794542	0.975162	0.965165	0.768847
Age Of Initiation	genus.LachnospiraceaeUCG008	MR PRESSO	24	0.0263174		0.911273					0.244	NA	NA
Age Of Initiation	genus.LachnospiraceaeUCG008	cML-MA	24	0.0266444	0.218286	0.90285	0.988921	0.990662
Age Of Initiation	genus.LachnospiraceaeUCG010	Inverse variance weighted	24	0.13622	0.156166	0.383058	0.818753	0.864671		0.814923
Age Of Initiation	genus.LachnospiraceaeUCG010	Weighted median	24	0.117309	0.219032	0.592249	0.991146	0.92029
Age Of Initiation	genus.LachnospiraceaeUCG010	MR Egger	24	-0.169452	0.672125	0.803294	0.975162	0.967457	0.644684
Age Of Initiation	genus.LachnospiraceaeUCG010	MR PRESSO	24	0.13622		0.310001					0.844	NA	NA
Age Of Initiation	genus.LachnospiraceaeUCG010	cML-MA	24	0.139751	0.158174	0.376953	0.743337	0.862505
Age Of Initiation	genus.Lactobacillus	Inverse variance weighted	24	-0.130061	0.221128	0.556419	0.832656	0.915526		0.353846
Age Of Initiation	genus.Lactobacillus	Weighted median	24	0.151102	0.316799	0.633387	0.991146	0.921889
Age Of Initiation	genus.Lactobacillus	MR Egger	24	0.435237	0.961197	0.655121	0.975162	0.925582	0.551495
Age Of Initiation	genus.Lactobacillus	MR PRESSO	24	-0.130061		0.562151					0.394	NA	NA
Age Of Initiation	genus.Lactobacillus	cML-MA	24	-0.135358	0.219332	0.537144	0.803812	0.911245
Age Of Initiation	genus.Lactococcus	Inverse variance weighted	23	1.13506	0.317171	0.000345316	0.0364308	0.11887		0.241239
Age Of Initiation	genus.Lactococcus	Weighted median	23	1.24564	0.411987	0.00249871	0.527227	0.262156
Age Of Initiation	genus.Lactococcus	MR Egger	23	-0.556395	1.37913	0.690704	0.975162	0.936056	0.221728
Age Of Initiation	genus.Lactococcus	MR PRESSO	23	1.13506		0.00167529					0.27	NA	NA
Age Of Initiation	genus.Lactococcus	cML-MA	23	1.18819	0.29721	6.39302e-05	0.00674464	0.0970606
Age Of Initiation	genus.Marvinbryantia	Inverse variance weighted	24	-0.122365	0.163268	0.453573	0.818753	0.898037		0.499721
Age Of Initiation	genus.Marvinbryantia	Weighted median	24	-0.208498	0.228137	0.360761	0.971161	0.854698
Age Of Initiation	genus.Marvinbryantia	MR Egger	24	0.212387	0.695788	0.763048	0.975162	0.956073	0.625556
Age Of Initiation	genus.Marvinbryantia	MR PRESSO	24	-0.122365		0.447035					0.549	NA	NA
Age Of Initiation	genus.Marvinbryantia	cML-MA	24	-0.130738	0.16712	0.434038	0.781752	0.891442
Age Of Initiation	genus.Methanobrevibacter	Inverse variance weighted	23	0.194567	0.349277	0.577488	0.84618	0.917133		0.129431
Age Of Initiation	genus.Methanobrevibacter	Weighted median	23	0.348101	0.433253	0.42171	0.987419	0.884888
Age Of Initiation	genus.Methanobrevibacter	MR Egger	23	1.15828	1.54765	0.462514	0.975162	0.899887	0.529314
Age Of Initiation	genus.Methanobrevibacter	MR PRESSO	23	0.194567		0.583111					0.146	NA	NA
Age Of Initiation	genus.Methanobrevibacter	cML-MA	23	0.206089	0.311991	0.508894	0.795382	0.90615
Age Of Initiation	genus.Odoribacter	Inverse variance weighted	24	-0.289	0.147867	0.0506463	0.570371	0.597068		0.632828
Age Of Initiation	genus.Odoribacter	Weighted median	24	-0.452663	0.208516	0.0299406	0.952104	0.551545
Age Of Initiation	genus.Odoribacter	MR Egger	24	-0.473221	0.635007	0.464025	0.975162	0.899887	0.768266
Age Of Initiation	genus.Odoribacter	MR PRESSO	24	-0.289		0.0437189					0.709	NA	NA
Age Of Initiation	genus.Odoribacter	cML-MA	24	-0.297778	0.150501	0.0478634	0.447309	0.591126
Age Of Initiation	genus.Olsenella	Inverse variance weighted	24	0.192911	0.290159	0.506149	0.818753	0.90615		0.569901
Age Of Initiation	genus.Olsenella	Weighted median	24	0.171273	0.400265	0.668725	0.991146	0.930817
Age Of Initiation	genus.Olsenella	MR Egger	24	1.59583	1.22805	0.207232	0.950565	0.781153	0.252289
Age Of Initiation	genus.Olsenella	MR PRESSO	24	0.192911		0.499462					0.564	NA	NA
Age Of Initiation	genus.Olsenella	cML-MA	24	0.20128	0.295318	0.495511	0.789776	0.90615
Age Of Initiation	genus.Oscillibacter	Inverse variance weighted	24	0.132744	0.189024	0.482516	0.818753	0.90615		0.862127
Age Of Initiation	genus.Oscillibacter	Weighted median	24	0.126983	0.254151	0.61733	0.991146	0.921889
Age Of Initiation	genus.Oscillibacter	MR Egger	24	0.278748	0.803484	0.731945	0.975162	0.949489	0.853405
Age Of Initiation	genus.Oscillibacter	MR PRESSO	24	0.132744		0.394088					0.904	NA	NA
Age Of Initiation	genus.Oscillibacter	cML-MA	24	0.135423	0.191219	0.478814	0.789776	0.90615
Age Of Initiation	genus.Oscillospira	Inverse variance weighted	24	0.245369	0.207622	0.237283	0.747943	0.803063		0.230673
Age Of Initiation	genus.Oscillospira	Weighted median	24	0.17545	0.264841	0.507668	0.987419	0.90615
Age Of Initiation	genus.Oscillospira	MR Egger	24	-1.40413	0.834971	0.10678	0.950565	0.72661	0.0544483
Age Of Initiation	genus.Oscillospira	MR PRESSO	24	0.245369		0.249358					0.112	NA	NA
Age Of Initiation	genus.Oscillospira	cML-MA	24	0.253876	0.182469	0.164123	0.617821	0.774018
Age Of Initiation	genus.Oxalobacter	Inverse variance weighted	24	-0.341414	0.261554	0.19178	0.747943	0.774018		0.607132
Age Of Initiation	genus.Oxalobacter	Weighted median	24	-0.38274	0.374338	0.30657	0.971161	0.832734
Age Of Initiation	genus.Oxalobacter	MR Egger	24	-2.16761	1.11254	0.064242	0.90367	0.649144	0.105382
Age Of Initiation	genus.Oxalobacter	MR PRESSO	24	-0.341414		0.199582					0.514	NA	NA
Age Of Initiation	genus.Oxalobacter	cML-MA	24	-0.355981	0.267014	0.182469	0.626166	0.774018
Age Of Initiation	genus.Parabacteroides	Inverse variance weighted	24	-0.233342	0.152504	0.126	0.678851	0.738126		0.171659
Age Of Initiation	genus.Parabacteroides	Weighted median	24	-0.137196	0.200785	0.494418	0.987419	0.90615
Age Of Initiation	genus.Parabacteroides	MR Egger	24	0.200323	0.665906	0.766371	0.975162	0.956695	0.510157
Age Of Initiation	genus.Parabacteroides	MR PRESSO	24	-0.233342		0.139639					0.202	NA	NA
Age Of Initiation	genus.Parabacteroides	cML-MA	24	-0.244639	0.140146	0.0808807	0.583959	0.679472
Age Of Initiation	genus.Paraprevotella	Inverse variance weighted	24	0.20267	0.212965	0.34127	0.80009	0.844955		0.587322
Age Of Initiation	genus.Paraprevotella	Weighted median	24	0.269089	0.299046	0.368213	0.971161	0.859777
Age Of Initiation	genus.Paraprevotella	MR Egger	24	1.51285	0.926322	0.116664	0.950565	0.738126	0.160253
Age Of Initiation	genus.Paraprevotella	MR PRESSO	24	0.20267		0.341123					0.542	NA	NA
Age Of Initiation	genus.Paraprevotella	cML-MA	24	0.21286	0.217467	0.327673	0.729909	0.842982
Age Of Initiation	genus.Parasutterella	Inverse variance weighted	24	0.168436	0.206164	0.41393	0.818753	0.878445		0.0429005
Age Of Initiation	genus.Parasutterella	Weighted median	24	0.42219	0.259463	0.103701	0.952104	0.717927
Age Of Initiation	genus.Parasutterella	MR Egger	24	0.00388035	0.905289	0.996619	0.999356	0.999825	0.853452
Age Of Initiation	genus.Parasutterella	MR PRESSO	24	0.168436		0.422312					0.052	NA	NA
Age Of Initiation	genus.Parasutterella	cML-MA	24	0.178637	0.172834	0.301334	0.729909	0.830447
Age Of Initiation	genus.Peptococcus	Inverse variance weighted	24	-0.16894	0.236643	0.475287	0.818753	0.905858		0.915715
Age Of Initiation	genus.Peptococcus	Weighted median	24	-0.0949599	0.308938	0.758558	0.991146	0.955458
Age Of Initiation	genus.Peptococcus	MR Egger	24	-0.588346	1.00196	0.563051	0.975162	0.915867	0.670825
Age Of Initiation	genus.Peptococcus	MR PRESSO	24	-0.16894		0.365692					0.925	NA	NA
Age Of Initiation	genus.Peptococcus	cML-MA	24	-0.172699	0.239165	0.470237	0.787461	0.901795
Age Of Initiation	genus.Phascolarctobacterium	Inverse variance weighted	24	0.145921	0.18068	0.419309	0.818753	0.882794		0.261876
Age Of Initiation	genus.Phascolarctobacterium	Weighted median	24	0.0713429	0.244106	0.770086	0.991146	0.956695
Age Of Initiation	genus.Phascolarctobacterium	MR Egger	24	0.30505	0.794539	0.704714	0.975162	0.942602	0.838754
Age Of Initiation	genus.Phascolarctobacterium	MR PRESSO	24	0.145921		0.427583					0.307	NA	NA
Age Of Initiation	genus.Phascolarctobacterium	cML-MA	24	0.147116	0.175062	0.400705	0.7549	0.871974
Age Of Initiation	genus.Prevotella7	Inverse variance weighted	23	0.192769	0.307694	0.53099	0.822985	0.910624		0.461246
Age Of Initiation	genus.Prevotella7	Weighted median	23	-0.077331	0.415546	0.85237	0.991146	0.980017
Age Of Initiation	genus.Prevotella7	MR Egger	23	0.718291	1.36851	0.605172	0.975162	0.921889	0.697481
Age Of Initiation	genus.Prevotella7	MR PRESSO	23	0.192769		0.529134					0.544	NA	NA
Age Of Initiation	genus.Prevotella7	cML-MA	23	0.175591	0.319374	0.582457	0.840183	0.918424
Age Of Initiation	genus.Prevotella9	Inverse variance weighted	24	-0.093984	0.178507	0.59854	0.859638	0.92048		0.76592
Age Of Initiation	genus.Prevotella9	Weighted median	24	-0.178034	0.233234	0.445268	0.987419	0.895158
Age Of Initiation	genus.Prevotella9	MR Egger	24	-0.480367	0.779465	0.544036	0.975162	0.911754	0.615657
Age Of Initiation	genus.Prevotella9	MR PRESSO	24	-0.093984		0.54875					0.798	NA	NA
Age Of Initiation	genus.Prevotella9	cML-MA	24	-0.097193	0.181011	0.591306	0.840183	0.92029
Age Of Initiation	genus.RikenellaceaeRC9gutgroup	Inverse variance weighted	23	-0.0146066	0.314225	0.962924	0.988411	0.999825		0.94244
Age Of Initiation	genus.RikenellaceaeRC9gutgroup	Weighted median	23	0.212586	0.432391	0.622964	0.991146	0.921889
Age Of Initiation	genus.RikenellaceaeRC9gutgroup	MR Egger	23	3.01263	1.38351	0.0409886	0.90367	0.576367	0.0355324
Age Of Initiation	genus.RikenellaceaeRC9gutgroup	MR PRESSO	23	-0.0146066		0.958233					0.78	NA	NA
Age Of Initiation	genus.RikenellaceaeRC9gutgroup	cML-MA	23	-0.0135308	0.318591	0.966123	0.988921	0.999825
Age Of Initiation	genus.Romboutsia	Inverse variance weighted	24	-0.0396355	0.150678	0.792513	0.966591	0.964651		0.554308
Age Of Initiation	genus.Romboutsia	Weighted median	24	0.189967	0.207021	0.358817	0.971161	0.854698
Age Of Initiation	genus.Romboutsia	MR Egger	24	-0.592767	0.649106	0.371034	0.975162	0.861496	0.390455
Age Of Initiation	genus.Romboutsia	MR PRESSO	24	-0.0396355		0.786672					0.58	NA	NA
Age Of Initiation	genus.Romboutsia	cML-MA	24	-0.0403067	0.153204	0.79248	0.966101	0.964651
Age Of Initiation	genus.Roseburia	Inverse variance weighted	24	0.000343212	0.14476	0.998108	0.998108	0.999825		0.236809
Age Of Initiation	genus.Roseburia	Weighted median	24	0.0616564	0.189852	0.745362	0.991146	0.952537
Age Of Initiation	genus.Roseburia	MR Egger	24	-0.337309	0.633649	0.599835	0.975162	0.92048	0.589333
Age Of Initiation	genus.Roseburia	MR PRESSO	24	0.000343212		0.998129					0.236	NA	NA
Age Of Initiation	genus.Roseburia	cML-MA	24	-0.00138217	0.137357	0.991971	0.991971	0.999825
Age Of Initiation	genus.Ruminiclostridium5	Inverse variance weighted	24	-0.189255	0.135878	0.16367	0.747943	0.774018		0.963509
Age Of Initiation	genus.Ruminiclostridium5	Weighted median	24	-0.10975	0.180339	0.542807	0.987419	0.911245
Age Of Initiation	genus.Ruminiclostridium5	MR Egger	24	-0.189952	0.583632	0.747904	0.975162	0.952835	0.999031
Age Of Initiation	genus.Ruminiclostridium5	MR PRESSO	24	-0.189255		0.0629749					0.98	NA	NA
Age Of Initiation	genus.Ruminiclostridium5	cML-MA	24	-0.192103	0.137277	0.161699	0.617821	0.774018
Age Of Initiation	genus.Ruminiclostridium6	Inverse variance weighted	24	0.00900271	0.154829	0.953632	0.988411	0.999825		0.6039
Age Of Initiation	genus.Ruminiclostridium6	Weighted median	24	0.0127394	0.222303	0.954301	0.991146	0.999825
Age Of Initiation	genus.Ruminiclostridium6	MR Egger	24	-0.986589	0.664474	0.151794	0.950565	0.774018	0.137646
Age Of Initiation	genus.Ruminiclostridium6	MR PRESSO	24	0.00900271		0.953148					0.515	NA	NA
Age Of Initiation	genus.Ruminiclostridium6	cML-MA	24	0.0100256	0.157513	0.94925	0.988921	0.999825
Age Of Initiation	genus.Ruminiclostridium9	Inverse variance weighted	24	-0.0424347	0.149384	0.77636	0.952395	0.958804		0.230426
Age Of Initiation	genus.Ruminiclostridium9	Weighted median	24	-0.12991	0.205056	0.526385	0.987419	0.909321
Age Of Initiation	genus.Ruminiclostridium9	MR Egger	24	-0.276691	0.655135	0.676874	0.975162	0.932033	0.716656
Age Of Initiation	genus.Ruminiclostridium9	MR PRESSO	24	-0.0424347		0.778902					0.278	NA	NA
Age Of Initiation	genus.Ruminiclostridium9	cML-MA	24	-0.0425639	0.141886	0.764187	0.937463	0.956374
Age Of Initiation	genus.RuminococcaceaeNK4A214group	Inverse variance weighted	24	0.236461	0.145038	0.103031	0.6394	0.715677		0.917628
Age Of Initiation	genus.RuminococcaceaeNK4A214group	Weighted median	24	0.28509	0.198754	0.151462	0.952104	0.773595
Age Of Initiation	genus.RuminococcaceaeNK4A214group	MR Egger	24	0.214434	0.623689	0.734249	0.975162	0.949489	0.971361
Age Of Initiation	genus.RuminococcaceaeNK4A214group	MR PRESSO	24	0.236461		0.044428					0.935	NA	NA
Age Of Initiation	genus.RuminococcaceaeNK4A214group	cML-MA	24	0.241489	0.146817	0.100005	0.58614	0.706845
Age Of Initiation	genus.RuminococcaceaeUCG002	Inverse variance weighted	24	-0.0996898	0.137238	0.467594	0.818753	0.900154		0.973139
Age Of Initiation	genus.RuminococcaceaeUCG002	Weighted median	24	-0.147532	0.183479	0.421348	0.987419	0.884498
Age Of Initiation	genus.RuminococcaceaeUCG002	MR Egger	24	0.465846	0.591267	0.439175	0.975162	0.892444	0.336133
Age Of Initiation	genus.RuminococcaceaeUCG002	MR PRESSO	24	-0.0996898		0.326565					0.976	NA	NA
Age Of Initiation	genus.RuminococcaceaeUCG002	cML-MA	24	-0.101297	0.138506	0.464562	0.78418	0.899887
Age Of Initiation	genus.RuminococcaceaeUCG003	Inverse variance weighted	24	-0.304667	0.160534	0.0577182	0.608927	0.630716		0.247683
Age Of Initiation	genus.RuminococcaceaeUCG003	Weighted median	24	-0.335426	0.217628	0.123248	0.952104	0.738126
Age Of Initiation	genus.RuminococcaceaeUCG003	MR Egger	24	0.0794007	0.704081	0.911234	0.991084	0.990925	0.580657
Age Of Initiation	genus.RuminococcaceaeUCG003	MR PRESSO	24	-0.304667		0.0703402					0.322	NA	NA
Age Of Initiation	genus.RuminococcaceaeUCG003	cML-MA	24	-0.315893	0.153201	0.0392125	0.447309	0.57552
Age Of Initiation	genus.RuminococcaceaeUCG004	Inverse variance weighted	24	-0.369419	0.183581	0.0441892	0.560638	0.577895		0.96265
Age Of Initiation	genus.RuminococcaceaeUCG004	Weighted median	24	-0.326274	0.255524	0.201645	0.952104	0.777419
Age Of Initiation	genus.RuminococcaceaeUCG004	MR Egger	24	-0.434108	0.789003	0.587727	0.975162	0.92029	0.933579
Age Of Initiation	genus.RuminococcaceaeUCG004	MR PRESSO	24	-0.369419		0.00979015					0.975	NA	NA
Age Of Initiation	genus.RuminococcaceaeUCG004	cML-MA	24	-0.375597	0.185696	0.0431098	0.447309	0.577895
Age Of Initiation	genus.RuminococcaceaeUCG005	Inverse variance weighted	24	-0.119982	0.141192	0.39545	0.818753	0.871974		0.724917
Age Of Initiation	genus.RuminococcaceaeUCG005	Weighted median	24	-0.231458	0.197644	0.241565	0.952104	0.808856
Age Of Initiation	genus.RuminococcaceaeUCG005	MR Egger	24	-0.624324	0.607212	0.315037	0.975162	0.837381	0.402311
Age Of Initiation	genus.RuminococcaceaeUCG005	MR PRESSO	24	-0.119982		0.35204					0.741	NA	NA
Age Of Initiation	genus.RuminococcaceaeUCG005	cML-MA	24	-0.127551	0.144218	0.376462	0.743337	0.862505
Age Of Initiation	genus.RuminococcaceaeUCG009	Inverse variance weighted	24	-0.202851	0.206173	0.325171	0.786204	0.842982		0.793617
Age Of Initiation	genus.RuminococcaceaeUCG009	Weighted median	24	-0.305741	0.284175	0.281976	0.952104	0.823208
Age Of Initiation	genus.RuminococcaceaeUCG009	MR Egger	24	-1.90223	0.880636	0.04193	0.90367	0.577895	0.0597653
Age Of Initiation	genus.RuminococcaceaeUCG009	MR PRESSO	24	-0.202851		0.306746					0.644	NA	NA
Age Of Initiation	genus.RuminococcaceaeUCG009	cML-MA	24	-0.210769	0.209826	0.315141	0.729909	0.837381
Age Of Initiation	genus.RuminococcaceaeUCG010	Inverse variance weighted	24	-0.16302	0.157887	0.30183	0.786204	0.830447		0.92395
Age Of Initiation	genus.RuminococcaceaeUCG010	Weighted median	24	-0.138869	0.21546	0.519237	0.987419	0.907467
Age Of Initiation	genus.RuminococcaceaeUCG010	MR Egger	24	0.455505	0.677496	0.50837	0.975162	0.90615	0.358023
Age Of Initiation	genus.RuminococcaceaeUCG010	MR PRESSO	24	-0.16302		0.201751					0.917	NA	NA
Age Of Initiation	genus.RuminococcaceaeUCG010	cML-MA	24	-0.16592	0.159744	0.298961	0.729909	0.830447
Age Of Initiation	genus.RuminococcaceaeUCG011	Inverse variance weighted	24	0.0114768	0.415336	0.977955	0.988411	0.999825		0.00349088
Age Of Initiation	genus.RuminococcaceaeUCG011	Weighted median	24	-0.591157	0.452333	0.191245	0.952104	0.774018
Age Of Initiation	genus.RuminococcaceaeUCG011	MR Egger	24	-1.57599	1.77598	0.384465	0.975162	0.864754	0.367791
Age Of Initiation	genus.RuminococcaceaeUCG011	MR PRESSO	24	0.0114768		0.978193					0.001	NA	NA
Age Of Initiation	genus.RuminococcaceaeUCG011	cML-MA	24	-0.0061205	0.309736	0.984235	0.988921	0.999825
Age Of Initiation	genus.RuminococcaceaeUCG013	Inverse variance weighted	24	0.0990741	0.138321	0.47383	0.818753	0.904552		0.885571
Age Of Initiation	genus.RuminococcaceaeUCG013	Weighted median	24	0.200743	0.185572	0.279364	0.952104	0.82063
Age Of Initiation	genus.RuminococcaceaeUCG013	MR Egger	24	-0.578774	0.593913	0.340397	0.975162	0.844375	0.253105
Age Of Initiation	genus.RuminococcaceaeUCG013	MR PRESSO	24	0.0990741		0.396497					0.868	NA	NA
Age Of Initiation	genus.RuminococcaceaeUCG013	cML-MA	24	0.0979004	0.140735	0.486658	0.789776	0.90615
Age Of Initiation	genus.RuminococcaceaeUCG014	Inverse variance weighted	24	0.0615524	0.182194	0.735483	0.939309	0.949489		0.0551064
Age Of Initiation	genus.RuminococcaceaeUCG014	Weighted median	24	-0.130975	0.22925	0.567785	0.987419	0.916744
Age Of Initiation	genus.RuminococcaceaeUCG014	MR Egger	24	0.60419	0.790451	0.452773	0.975162	0.898037	0.487641
Age Of Initiation	genus.RuminococcaceaeUCG014	MR PRESSO	24	0.0615524		0.738548					0.061	NA	NA
Age Of Initiation	genus.RuminococcaceaeUCG014	cML-MA	24	0.061711	0.153867	0.688371	0.896582	0.934403
Age Of Initiation	genus.Ruminococcus1	Inverse variance weighted	24	0.233009	0.140044	0.0961471	0.6394	0.699594		0.706081
Age Of Initiation	genus.Ruminococcus1	Weighted median	24	0.185523	0.19545	0.342512	0.971161	0.845993
Age Of Initiation	genus.Ruminococcus1	MR Egger	24	1.5713	0.599447	0.015593	0.90367	0.40317	0.0316199
Age Of Initiation	genus.Ruminococcus1	MR PRESSO	24	0.233009		0.109715					0.431	NA	NA
Age Of Initiation	genus.Ruminococcus1	cML-MA	24	0.237982	0.142819	0.0956515	0.583959	0.699594
Age Of Initiation	genus.Ruminococcus2	Inverse variance weighted	24	0.149862	0.144738	0.300482	0.786204	0.830447		0.696895
Age Of Initiation	genus.Ruminococcus2	Weighted median	24	0.0155013	0.201947	0.938815	0.991146	0.998284
Age Of Initiation	genus.Ruminococcus2	MR Egger	24	0.809709	0.62223	0.206619	0.950565	0.780597	0.287352
Age Of Initiation	genus.Ruminococcus2	MR PRESSO	24	0.149862		0.270502					0.681	NA	NA
Age Of Initiation	genus.Ruminococcus2	cML-MA	24	0.151938	0.1475	0.302967	0.729909	0.830447
Age Of Initiation	genus.Sellimonas	Inverse variance weighted	23	-0.35339	0.386134	0.360088	0.816973	0.854698		0.0789881
Age Of Initiation	genus.Sellimonas	Weighted median	23	-0.080443	0.490913	0.869838	0.991146	0.982115
Age Of Initiation	genus.Sellimonas	MR Egger	23	0.309487	2.19646	0.88929	0.988711	0.986623	0.762034
Age Of Initiation	genus.Sellimonas	MR PRESSO	23	-0.35339		0.37001					0.098	NA	NA
Age Of Initiation	genus.Sellimonas	cML-MA	23	-0.367887	0.335077	0.272241	0.729909	0.818226
Age Of Initiation	genus.Senegalimassilia	Inverse variance weighted	24	0.229741	0.214747	0.284699	0.78174	0.82437		0.541398
Age Of Initiation	genus.Senegalimassilia	Weighted median	24	0.0513784	0.303127	0.865407	0.991146	0.982115
Age Of Initiation	genus.Senegalimassilia	MR Egger	24	1.62614	0.913648	0.0889216	0.946498	0.695896	0.130186
Age Of Initiation	genus.Senegalimassilia	MR PRESSO	24	0.229741		0.295798					0.47	NA	NA
Age Of Initiation	genus.Senegalimassilia	cML-MA	24	0.232315	0.219474	0.289824	0.729909	0.825027
Age Of Initiation	genus.Slackia	Inverse variance weighted	24	-0.378143	0.228382	0.0977729	0.6394	0.700405		0.928475
Age Of Initiation	genus.Slackia	Weighted median	24	-0.262283	0.308089	0.394591	0.987419	0.871974
Age Of Initiation	genus.Slackia	MR Egger	24	-0.0232711	0.97031	0.981082	0.999356	0.999825	0.710297
Age Of Initiation	genus.Slackia	MR PRESSO	24	-0.378143		0.0400065					0.959	NA	NA
Age Of Initiation	genus.Slackia	cML-MA	24	-0.385063	0.23116	0.0957557	0.583959	0.699594
Age Of Initiation	genus.Streptococcus	Inverse variance weighted	24	0.0723295	0.159912	0.651048	0.874975	0.925134		0.121567
Age Of Initiation	genus.Streptococcus	Weighted median	24	0.16091	0.202743	0.427393	0.987419	0.891442
Age Of Initiation	genus.Streptococcus	MR Egger	24	0.254479	0.701736	0.720333	0.975162	0.946182	0.792038
Age Of Initiation	genus.Streptococcus	MR PRESSO	24	0.0723295		0.655285					0.178	NA	NA
Age Of Initiation	genus.Streptococcus	cML-MA	24	0.0733428	0.143761	0.60993	0.840183	0.921889
Age Of Initiation	genus.Subdoligranulum	Inverse variance weighted	24	0.141972	0.135326	0.294127	0.786204	0.828804		0.563012
Age Of Initiation	genus.Subdoligranulum	Weighted median	24	0.229641	0.192243	0.23227	0.952104	0.799048
Age Of Initiation	genus.Subdoligranulum	MR Egger	24	-0.210437	0.58328	0.721704	0.975162	0.946485	0.540895
Age Of Initiation	genus.Subdoligranulum	MR PRESSO	24	0.141972		0.28029					0.571	NA	NA
Age Of Initiation	genus.Subdoligranulum	cML-MA	24	0.147663	0.137813	0.283956	0.729909	0.824302
Age Of Initiation	genus.Sutterella	Inverse variance weighted	24	-0.166832	0.156131	0.285279	0.78174	0.82437		0.683319
Age Of Initiation	genus.Sutterella	Weighted median	24	-0.216292	0.223643	0.333478	0.971161	0.844375
Age Of Initiation	genus.Sutterella	MR Egger	24	0.605303	0.674931	0.379515	0.975162	0.864478	0.252196
Age Of Initiation	genus.Sutterella	MR PRESSO	24	-0.166832		0.260844					0.646	NA	NA
Age Of Initiation	genus.Sutterella	cML-MA	24	-0.171214	0.158648	0.280493	0.729909	0.82063
Age Of Initiation	genus.Terrisporobacter	Inverse variance weighted	24	-0.0358929	0.220078	0.870446	0.988411	0.982115		0.476707
Age Of Initiation	genus.Terrisporobacter	Weighted median	24	0.0316509	0.306606	0.91778	0.991146	0.992693
Age Of Initiation	genus.Terrisporobacter	MR Egger	24	-0.58812	0.944513	0.539902	0.975162	0.911245	0.55384
Age Of Initiation	genus.Terrisporobacter	MR PRESSO	24	-0.0358929		0.869258					0.528	NA	NA
Age Of Initiation	genus.Terrisporobacter	cML-MA	24	-0.0340067	0.224384	0.879537	0.98714	0.9843
Age Of Initiation	genus.Turicibacter	Inverse variance weighted	24	-0.146506	0.229435	0.523113	0.822985	0.907467		0.0500192
Age Of Initiation	genus.Turicibacter	Weighted median	24	-0.175064	0.271784	0.519493	0.987419	0.907467
Age Of Initiation	genus.Turicibacter	MR Egger	24	-0.12546	1.00351	0.901642	0.988711	0.990662	0.982985
Age Of Initiation	genus.Turicibacter	MR PRESSO	24	-0.146506		0.529421					0.054	NA	NA
Age Of Initiation	genus.Turicibacter	cML-MA	24	-0.116334	0.203871	0.568252	0.826904	0.916744
Age Of Initiation	genus.Tyzzerella3	Inverse variance weighted	24	-0.539238	0.293572	0.0662368	0.6394	0.654056		0.0702014
Age Of Initiation	genus.Tyzzerella3	Weighted median	24	-0.551653	0.353516	0.118647	0.952104	0.738126
Age Of Initiation	genus.Tyzzerella3	MR Egger	24	0.312386	1.26957	0.80792	0.975162	0.969282	0.497447
Age Of Initiation	genus.Tyzzerella3	MR PRESSO	24	-0.539238		0.0791946					0.071	NA	NA
Age Of Initiation	genus.Tyzzerella3	cML-MA	24	-0.538403	0.259415	0.0379451	0.447309	0.57552
Age Of Initiation	genus.unknowngenus.id.1000000073	Inverse variance weighted	24	0.29825	0.174895	0.0881358	0.6394	0.695896		0.997068
Age Of Initiation	genus.unknowngenus.id.1000000073	Weighted median	24	0.301328	0.234804	0.19938	0.952104	0.774018
Age Of Initiation	genus.unknowngenus.id.1000000073	MR Egger	24	1.0106	0.753204	0.193369	0.950565	0.774018	0.341456
Age Of Initiation	genus.unknowngenus.id.1000000073	MR PRESSO	24	0.29825		0.0119583					0.995	NA	NA
Age Of Initiation	genus.unknowngenus.id.1000000073	cML-MA	24	0.302563	0.176495	0.0864763	0.583959	0.693463
Age Of Initiation	genus.unknowngenus.id.1000001215	Inverse variance weighted	24	0.277213	0.233531	0.235208	0.747943	0.800245		0.625399
Age Of Initiation	genus.unknowngenus.id.1000001215	Weighted median	24	0.445737	0.319324	0.162752	0.952104	0.774018
Age Of Initiation	genus.unknowngenus.id.1000001215	MR Egger	24	0.0198737	0.994607	0.984238	0.999356	0.999825	0.792582
Age Of Initiation	genus.unknowngenus.id.1000001215	MR PRESSO	24	0.277213		0.208931					0.67	NA	NA
Age Of Initiation	genus.unknowngenus.id.1000001215	cML-MA	24	0.289335	0.238308	0.224701	0.677312	0.795625
Age Of Initiation	genus.unknowngenus.id.1000005472	Inverse variance weighted	24	0.232799	0.20309	0.251677	0.747943	0.814855		0.16781
Age Of Initiation	genus.unknowngenus.id.1000005472	Weighted median	24	0.1091	0.263244	0.678547	0.991146	0.932033
Age Of Initiation	genus.unknowngenus.id.1000005472	MR Egger	24	1.36721	0.855029	0.124081	0.950565	0.738126	0.186248
Age Of Initiation	genus.unknowngenus.id.1000005472	MR PRESSO	24	0.232799		0.263464					0.117	NA	NA
Age Of Initiation	genus.unknowngenus.id.1000005472	cML-MA	24	0.244302	0.180408	0.175684	0.617821	0.774018
Age Of Initiation	genus.unknowngenus.id.1000005479	Inverse variance weighted	24	-0.276946	0.207438	0.18185	0.747943	0.774018		0.378391
Age Of Initiation	genus.unknowngenus.id.1000005479	Weighted median	24	-0.262643	0.281825	0.351369	0.971161	0.851516
Age Of Initiation	genus.unknowngenus.id.1000005479	MR Egger	24	-1.16129	0.890782	0.20582	0.950565	0.780022	0.318448
Age Of Initiation	genus.unknowngenus.id.1000005479	MR PRESSO	24	-0.276946		0.194915					0.378	NA	NA
Age Of Initiation	genus.unknowngenus.id.1000005479	cML-MA	24	-0.285443	0.205173	0.164157	0.617821	0.774018
Age Of Initiation	genus.unknowngenus.id.1000006162	Inverse variance weighted	24	0.230188	0.298543	0.440684	0.818753	0.892444		0.184805
Age Of Initiation	genus.unknowngenus.id.1000006162	Weighted median	24	0.115444	0.386454	0.765149	0.991146	0.956695
Age Of Initiation	genus.unknowngenus.id.1000006162	MR Egger	24	2.56589	1.19769	0.0434848	0.90367	0.577895	0.0573034
Age Of Initiation	genus.unknowngenus.id.1000006162	MR PRESSO	24	0.230188		0.448533					0.07	NA	NA
Age Of Initiation	genus.unknowngenus.id.1000006162	cML-MA	24	0.247881	0.257943	0.336555	0.729909	0.844375
Age Of Initiation	genus.unknowngenus.id.1868	Inverse variance weighted	24	0.13171	0.189867	0.487872	0.818753	0.90615		0.228742
Age Of Initiation	genus.unknowngenus.id.1868	Weighted median	24	0.281297	0.260756	0.280687	0.952104	0.82063
Age Of Initiation	genus.unknowngenus.id.1868	MR Egger	24	0.437995	0.827251	0.60179	0.975162	0.920599	0.706998
Age Of Initiation	genus.unknowngenus.id.1868	MR PRESSO	24	0.13171		0.494819					0.291	NA	NA
Age Of Initiation	genus.unknowngenus.id.1868	cML-MA	24	0.137867	0.179899	0.443463	0.781752	0.89367
Age Of Initiation	genus.unknowngenus.id.2001	Inverse variance weighted	24	-0.198862	0.185556	0.283851	0.78174	0.824302		0.392252
Age Of Initiation	genus.unknowngenus.id.2001	Weighted median	24	-0.0741415	0.244369	0.761585	0.991146	0.955826
Age Of Initiation	genus.unknowngenus.id.2001	MR Egger	24	-1.15595	0.786798	0.155938	0.950565	0.774018	0.224125
Age Of Initiation	genus.unknowngenus.id.2001	MR PRESSO	24	-0.198862		0.294969					0.343	NA	NA
Age Of Initiation	genus.unknowngenus.id.2001	cML-MA	24	-0.179132	0.190774	0.347743	0.729909	0.850527
Age Of Initiation	genus.unknowngenus.id.2041	Inverse variance weighted	24	-0.0636009	0.201551	0.752338	0.939309	0.95363		0.394195
Age Of Initiation	genus.unknowngenus.id.2041	Weighted median	24	0.0998735	0.291111	0.731541	0.991146	0.949489
Age Of Initiation	genus.unknowngenus.id.2041	MR Egger	24	-0.406111	0.873352	0.646499	0.975162	0.923992	0.690484
Age Of Initiation	genus.unknowngenus.id.2041	MR PRESSO	24	-0.0636009		0.755183					0.46	NA	NA
Age Of Initiation	genus.unknowngenus.id.2041	cML-MA	24	-0.0625634	0.204553	0.759716	0.937427	0.955458
Age Of Initiation	genus.unknowngenus.id.2071	Inverse variance weighted	24	0.074043	0.160518	0.644601	0.871864	0.923469		0.387227
Age Of Initiation	genus.unknowngenus.id.2071	Weighted median	24	0.10186	0.224781	0.650439	0.991146	0.924573
Age Of Initiation	genus.unknowngenus.id.2071	MR Egger	24	0.000575195	0.704931	0.999356	0.999356	0.99993	0.915631
Age Of Initiation	genus.unknowngenus.id.2071	MR PRESSO	24	0.074043		0.648933					0.444	NA	NA
Age Of Initiation	genus.unknowngenus.id.2071	cML-MA	24	0.0783047	0.162812	0.63055	0.840183	0.921889
Age Of Initiation	genus.unknowngenus.id.2755	Inverse variance weighted	24	0.162276	0.247074	0.511314	0.818753	0.90615		0.0256693
Age Of Initiation	genus.unknowngenus.id.2755	Weighted median	24	-0.109201	0.283849	0.700449	0.991146	0.940314
Age Of Initiation	genus.unknowngenus.id.2755	MR Egger	24	0.739535	1.07028	0.496808	0.975162	0.90615	0.584621
Age Of Initiation	genus.unknowngenus.id.2755	MR PRESSO	24	0.162276		0.517832					0.036	NA	NA
Age Of Initiation	genus.unknowngenus.id.2755	cML-MA	24	0.156913	0.203765	0.44126	0.781752	0.892444
Age Of Initiation	genus.unknowngenus.id.826	Inverse variance weighted	24	-0.331138	0.192787	0.0858625	0.6394	0.690741		0.0349682
Age Of Initiation	genus.unknowngenus.id.826	Weighted median	24	-0.157861	0.238146	0.50741	0.987419	0.90615
Age Of Initiation	genus.unknowngenus.id.826	MR Egger	24	-0.621913	0.838988	0.466372	0.975162	0.899887	0.724863
Age Of Initiation	genus.unknowngenus.id.826	MR PRESSO	24	-0.331138		0.0992992					0.04	-0.470838	0.0107728
Age Of Initiation	genus.unknowngenus.id.826	cML-MA	24	-0.394822	0.17368	0.0230097	0.323669	0.48484
Age Of Initiation	genus.unknowngenus.id.959	Inverse variance weighted	24	0.0548196	0.259787	0.832874	0.987283	0.976456		0.987164
Age Of Initiation	genus.unknowngenus.id.959	Weighted median	24	-0.0846886	0.343922	0.805494	0.991146	0.968593
Age Of Initiation	genus.unknowngenus.id.959	MR Egger	24	1.22252	1.12424	0.288624	0.975162	0.82492	0.2973
Age Of Initiation	genus.unknowngenus.id.959	MR PRESSO	24	0.0548196		0.763454					0.981	NA	NA
Age Of Initiation	genus.unknowngenus.id.959	cML-MA	24	0.0564688	0.262126	0.829435	0.981318	0.975029
Age Of Initiation	genus.Veillonella	Inverse variance weighted	24	0.145749	0.221501	0.510533	0.818753	0.90615		0.18281
Age Of Initiation	genus.Veillonella	Weighted median	24	0.16481	0.268215	0.538905	0.987419	0.911245
Age Of Initiation	genus.Veillonella	MR Egger	24	-1.52849	0.912174	0.107962	0.950565	0.72661	0.0725436
Age Of Initiation	genus.Veillonella	MR PRESSO	24	0.145749		0.517066					0.094	NA	NA
Age Of Initiation	genus.Veillonella	cML-MA	24	0.150581	0.192165	0.433272	0.781752	0.891442
Age Of Initiation	genus.Victivallis	Inverse variance weighted	19	-0.557127	0.347136	0.10851	0.654162	0.72661		0.896768
Age Of Initiation	genus.Victivallis	Weighted median	19	-0.315985	0.470384	0.501736	0.987419	0.90615
Age Of Initiation	genus.Victivallis	MR Egger	19	0.755441	2.01315	0.712113	0.975162	0.944942	0.5169
Age Of Initiation	genus.Victivallis	MR PRESSO	19	-0.557127		0.0509217					0.915	NA	NA
Age Of Initiation	genus.Victivallis	cML-MA	19	-0.56813	0.351309	0.105839	0.603568	0.724192
Age Of Initiation	phylum.Actinobacteria	Inverse variance weighted	24	0.021178	0.162061	0.896029	0.988411	0.989261		0.0516513
Age Of Initiation	phylum.Actinobacteria	Weighted median	24	0.043618	0.196223	0.82409	0.991146	0.971756
Age Of Initiation	phylum.Actinobacteria	MR Egger	24	-0.02096	0.71447	0.976861	0.999356	0.999825	0.952201
Age Of Initiation	phylum.Actinobacteria	MR PRESSO	24	0.021178		0.897165					0.062	NA	NA
Age Of Initiation	phylum.Actinobacteria	cML-MA	24	0.0229393	0.137214	0.867229	0.981318	0.982115
Age Of Initiation	phylum.Bacteroidetes	Inverse variance weighted	24	-0.102736	0.134128	0.443704	0.818753	0.893797		0.375871
Age Of Initiation	phylum.Bacteroidetes	Weighted median	24	-0.286867	0.188351	0.127746	0.952104	0.738126
Age Of Initiation	phylum.Bacteroidetes	MR Egger	24	-0.23458	0.590988	0.695245	0.975162	0.937417	0.820727
Age Of Initiation	phylum.Bacteroidetes	MR PRESSO	24	-0.102736		0.451494					0.446	NA	NA
Age Of Initiation	phylum.Bacteroidetes	cML-MA	24	-0.105513	0.135221	0.435214	0.781752	0.891676
Age Of Initiation	phylum.Cyanobacteria	Inverse variance weighted	24	0.144409	0.21235	0.49647	0.818753	0.90615		0.729206
Age Of Initiation	phylum.Cyanobacteria	Weighted median	24	0.185147	0.290664	0.524138	0.987419	0.907976
Age Of Initiation	phylum.Cyanobacteria	MR Egger	24	0.0201915	0.906314	0.982427	0.999356	0.999825	0.889167
Age Of Initiation	phylum.Cyanobacteria	MR PRESSO	24	0.144409		0.445141					0.763	NA	NA
Age Of Initiation	phylum.Cyanobacteria	cML-MA	24	0.151631	0.216131	0.482947	0.789776	0.90615
Age Of Initiation	phylum.Euryarchaeota	Inverse variance weighted	23	0.0593344	0.343263	0.862766	0.988411	0.982115		0.099406
Age Of Initiation	phylum.Euryarchaeota	Weighted median	23	0.248539	0.424385	0.558114	0.987419	0.915526
Age Of Initiation	phylum.Euryarchaeota	MR Egger	23	0.782144	1.5353	0.615755	0.975162	0.921889	0.633757
Age Of Initiation	phylum.Euryarchaeota	MR PRESSO	23	0.0593344		0.864347					0.118	NA	NA
Age Of Initiation	phylum.Euryarchaeota	cML-MA	23	0.0582798	0.30188	0.846915	0.981318	0.980017
Age Of Initiation	phylum.Firmicutes	Inverse variance weighted	24	0.359302	0.132614	0.00674098	0.242098	0.373004		0.518198
Age Of Initiation	phylum.Firmicutes	Weighted median	24	0.237459	0.187897	0.206312	0.952104	0.780022
Age Of Initiation	phylum.Firmicutes	MR Egger	24	0.152543	0.572127	0.792242	0.975162	0.964651	0.713815
Age Of Initiation	phylum.Firmicutes	MR PRESSO	24	0.359302		0.00963605					0.632	NA	NA
Age Of Initiation	phylum.Firmicutes	cML-MA	24	0.369273	0.135645	0.00648192	0.207591	0.373004
Age Of Initiation	phylum.Lentisphaerae	Inverse variance weighted	24	-0.175467	0.261558	0.502314	0.818753	0.90615		0.574937
Age Of Initiation	phylum.Lentisphaerae	Weighted median	24	-0.0236758	0.362154	0.947876	0.991146	0.999825
Age Of Initiation	phylum.Lentisphaerae	MR Egger	24	1.68803	1.131	0.149769	0.950565	0.771575	0.104462
Age Of Initiation	phylum.Lentisphaerae	MR PRESSO	24	-0.175467		0.508974					0.458	NA	NA
Age Of Initiation	phylum.Lentisphaerae	cML-MA	24	-0.183768	0.266544	0.490541	0.789776	0.90615
Age Of Initiation	phylum.Proteobacteria	Inverse variance weighted	24	-0.0870213	0.139653	0.533203	0.822985	0.910624		0.399693
Age Of Initiation	phylum.Proteobacteria	Weighted median	24	0.0714929	0.188202	0.704039	0.991146	0.942211
Age Of Initiation	phylum.Proteobacteria	MR Egger	24	0.766782	0.587001	0.204954	0.950565	0.780022	0.149062
Age Of Initiation	phylum.Proteobacteria	MR PRESSO	24	-0.0870213		0.539333					0.351	NA	NA
Age Of Initiation	phylum.Proteobacteria	cML-MA	24	-0.0888887	0.135841	0.512881	0.795721	0.907467
Age Of Initiation	phylum.Tenericutes	Inverse variance weighted	24	0.239854	0.202143	0.235402	0.747943	0.800245		0.120366
Age Of Initiation	phylum.Tenericutes	Weighted median	24	0.351109	0.257596	0.172876	0.952104	0.774018
Age Of Initiation	phylum.Tenericutes	MR Egger	24	1.53952	0.83938	0.0801998	0.94012	0.679472	0.125596
Age Of Initiation	phylum.Tenericutes	MR PRESSO	24	0.239854		0.247514					0.082	NA	NA
Age Of Initiation	phylum.Tenericutes	cML-MA	24	0.259569	0.174336	0.136513	0.617821	0.752954
Age Of Initiation	phylum.Verrucomicrobia	Inverse variance weighted	24	0.0304239	0.160777	0.849912	0.988411	0.980017		0.730929
Age Of Initiation	phylum.Verrucomicrobia	Weighted median	24	0.0060466	0.231499	0.979162	0.991146	0.999825
Age Of Initiation	phylum.Verrucomicrobia	MR Egger	24	-1.39005	0.689282	0.0560982	0.90367	0.621883	0.045591
Age Of Initiation	phylum.Verrucomicrobia	MR PRESSO	24	0.0304239		0.848501					0.5	NA	NA
Age Of Initiation	phylum.Verrucomicrobia	cML-MA	24	0.0304331	0.163584	0.852414	0.981318	0.980017
Age Of Initiation	class.Actinobacteria	Inverse variance weighted	24	0.15402	0.140595	0.273303	0.779282	0.818226		0.409316
Age Of Initiation	class.Actinobacteria	Weighted median	24	0.169144	0.203553	0.405999	0.987419	0.872646
Age Of Initiation	class.Actinobacteria	MR Egger	24	-0.10498	0.617556	0.866569	0.985568	0.982115	0.670563
Age Of Initiation	class.Actinobacteria	MR PRESSO	24	0.15402		0.284642					0.471	NA	NA
Age Of Initiation	class.Actinobacteria	cML-MA	24	0.159891	0.14311	0.263886	0.729909	0.814855
Age Of Initiation	class.Alphaproteobacteria	Inverse variance weighted	24	0.352829	0.197349	0.0738017	0.6394	0.659284		0.22607
Age Of Initiation	class.Alphaproteobacteria	Weighted median	24	0.289824	0.272151	0.286904	0.952104	0.82437
Age Of Initiation	class.Alphaproteobacteria	MR Egger	24	0.730474	0.857119	0.403261	0.975162	0.871974	0.65483
Age Of Initiation	class.Alphaproteobacteria	MR PRESSO	24	0.352829		0.0869863					0.27	NA	NA
Age Of Initiation	class.Alphaproteobacteria	cML-MA	24	0.365371	0.18713	0.0508788	0.447309	0.597068
Age Of Initiation	class.Bacilli	Inverse variance weighted	24	0.0966253	0.170226	0.570287	0.841473	0.916744		0.0394716
Age Of Initiation	class.Bacilli	Weighted median	24	0.144809	0.203873	0.477523	0.987419	0.90615
Age Of Initiation	class.Bacilli	MR Egger	24	0.671876	0.738584	0.37285	0.975162	0.86196	0.431834
Age Of Initiation	class.Bacilli	MR PRESSO	24	0.0966253		0.575787					0.049	NA	NA
Age Of Initiation	class.Bacilli	cML-MA	24	0.10545	0.14077	0.4538	0.781752	0.898037
Age Of Initiation	class.Bacteroidia	Inverse variance weighted	24	-0.121262	0.135496	0.370814	0.818753	0.861496		0.352567
Age Of Initiation	class.Bacteroidia	Weighted median	24	-0.255895	0.199393	0.199362	0.952104	0.774018
Age Of Initiation	class.Bacteroidia	MR Egger	24	-0.300483	0.596436	0.619412	0.975162	0.921889	0.760305
Age Of Initiation	class.Bacteroidia	MR PRESSO	24	-0.121262		0.380085					0.424	NA	NA
Age Of Initiation	class.Bacteroidia	cML-MA	24	-0.124834	0.135282	0.356128	0.729909	0.852082
Age Of Initiation	class.Betaproteobacteria	Inverse variance weighted	24	-0.0474646	0.140596	0.735667	0.939309	0.949489		0.355796
Age Of Initiation	class.Betaproteobacteria	Weighted median	24	0.242146	0.190478	0.203638	0.952104	0.780022
Age Of Initiation	class.Betaproteobacteria	MR Egger	24	0.283541	0.616182	0.649918	0.975162	0.924573	0.586368
Age Of Initiation	class.Betaproteobacteria	MR PRESSO	24	-0.0474646		0.738729					0.405	NA	NA
Age Of Initiation	class.Betaproteobacteria	cML-MA	24	-0.0485894	0.139771	0.728114	0.919953	0.948131
Age Of Initiation	class.Clostridia	Inverse variance weighted	24	0.345509	0.132617	0.00917908	0.242098	0.373004		0.436163
Age Of Initiation	class.Clostridia	Weighted median	24	0.381386	0.18733	0.0417602	0.952104	0.577895
Age Of Initiation	class.Clostridia	MR Egger	24	0.271487	0.57733	0.642808	0.975162	0.923469	0.896337
Age Of Initiation	class.Clostridia	MR PRESSO	24	0.345509		0.0146728					0.526	NA	NA
Age Of Initiation	class.Clostridia	cML-MA	24	0.355556	0.135832	0.00885461	0.207591	0.373004
Age Of Initiation	class.Coriobacteriia	Inverse variance weighted	24	-0.020418	0.174514	0.906861	0.988411	0.990662		0.0184438
Age Of Initiation	class.Coriobacteriia	Weighted median	24	-0.0254267	0.215438	0.906049	0.991146	0.990662
Age Of Initiation	class.Coriobacteriia	MR Egger	24	0.42243	0.762511	0.585168	0.975162	0.919176	0.556545
Age Of Initiation	class.Coriobacteriia	MR PRESSO	24	-0.020418		0.907876					0.02	NA	NA
Age Of Initiation	class.Coriobacteriia	cML-MA	24	-0.0227704	0.13881	0.869699	0.981318	0.982115
Age Of Initiation	class.Deltaproteobacteria	Inverse variance weighted	24	-0.134453	0.145646	0.355928	0.816313	0.852082		0.912427
Age Of Initiation	class.Deltaproteobacteria	Weighted median	24	-0.0336433	0.193566	0.862017	0.991146	0.982115
Age Of Initiation	class.Deltaproteobacteria	MR Egger	24	0.617998	0.627051	0.335064	0.975162	0.844375	0.230324
Age Of Initiation	class.Deltaproteobacteria	MR PRESSO	24	-0.134453		0.267871					0.899	NA	NA
Age Of Initiation	class.Deltaproteobacteria	cML-MA	24	-0.136363	0.147653	0.355725	0.729909	0.852082
Age Of Initiation	class.Erysipelotrichia	Inverse variance weighted	24	-0.0462876	0.144289	0.748363	0.939309	0.952835		0.211146
Age Of Initiation	class.Erysipelotrichia	Weighted median	24	-0.117887	0.198572	0.55273	0.987419	0.913862
Age Of Initiation	class.Erysipelotrichia	MR Egger	24	-0.187227	0.635561	0.771072	0.975162	0.956695	0.821776
Age Of Initiation	class.Erysipelotrichia	MR PRESSO	24	-0.0462876		0.751259					0.242	NA	NA
Age Of Initiation	class.Erysipelotrichia	cML-MA	24	-0.049646	0.136032	0.715142	0.909005	0.944996
Age Of Initiation	class.Gammaproteobacteria	Inverse variance weighted	24	-0.194942	0.141945	0.169638	0.747943	0.774018		0.661473
Age Of Initiation	class.Gammaproteobacteria	Weighted median	24	-0.0920664	0.193799	0.634743	0.991146	0.922796
Age Of Initiation	class.Gammaproteobacteria	MR Egger	24	0.832436	0.613288	0.188437	0.950565	0.774018	0.0991101
Age Of Initiation	class.Gammaproteobacteria	MR PRESSO	24	-0.194942		0.170808					0.535	NA	NA
Age Of Initiation	class.Gammaproteobacteria	cML-MA	24	-0.200025	0.144557	0.166448	0.617821	0.774018
Age Of Initiation	class.Lentisphaeria	Inverse variance weighted	24	-0.126694	0.264667	0.632158	0.871517	0.921889		0.535513
Age Of Initiation	class.Lentisphaeria	Weighted median	24	0.0104872	0.38165	0.978078	0.991146	0.999825
Age Of Initiation	class.Lentisphaeria	MR Egger	24	1.70323	1.13157	0.146496	0.950565	0.769296	0.110652
Age Of Initiation	class.Lentisphaeria	MR PRESSO	24	-0.126694		0.636677					0.447	NA	NA
Age Of Initiation	class.Lentisphaeria	cML-MA	24	-0.13363	0.266799	0.616468	0.840183	0.921889
Age Of Initiation	class.Melainabacteria	Inverse variance weighted	24	0.281604	0.23335	0.227513	0.747943	0.797815		0.555836
Age Of Initiation	class.Melainabacteria	Weighted median	24	0.429043	0.333113	0.197754	0.952104	0.774018
Age Of Initiation	class.Melainabacteria	MR Egger	24	0.0176746	0.993811	0.985971	0.999356	0.999825	0.787239
Age Of Initiation	class.Melainabacteria	MR PRESSO	24	0.281604		0.214015					0.624	NA	NA
Age Of Initiation	class.Melainabacteria	cML-MA	24	0.295191	0.238596	0.216014	0.677312	0.792301
Age Of Initiation	class.Methanobacteria	Inverse variance weighted	23	0.137896	0.367249	0.7073	0.932752	0.944067		0.0512685
Age Of Initiation	class.Methanobacteria	Weighted median	23	0.0926034	0.448872	0.836555	0.991146	0.977693
Age Of Initiation	class.Methanobacteria	MR Egger	23	0.869973	1.63551	0.60036	0.975162	0.92048	0.650387
Age Of Initiation	class.Methanobacteria	MR PRESSO	23	0.137896		0.710896					0.071	NA	NA
Age Of Initiation	class.Methanobacteria	cML-MA	23	0.150687	0.309408	0.626246	0.840183	0.921889
Age Of Initiation	class.Mollicutes	Inverse variance weighted	24	0.239854	0.202143	0.235402	0.747943	0.800245		0.120366
Age Of Initiation	class.Mollicutes	Weighted median	24	0.351109	0.246392	0.154156	0.952104	0.774018
Age Of Initiation	class.Mollicutes	MR Egger	24	1.53952	0.83938	0.0801998	0.94012	0.679472	0.125596
Age Of Initiation	class.Mollicutes	MR PRESSO	24	0.239854		0.247514					0.057	NA	NA
Age Of Initiation	class.Mollicutes	cML-MA	24	0.259569	0.174336	0.136513	0.617821	0.752954
Age Of Initiation	class.Negativicutes	Inverse variance weighted	24	-0.0390201	0.133214	0.769589	0.949609	0.956695		0.429611
Age Of Initiation	class.Negativicutes	Weighted median	24	-0.0878343	0.188118	0.640564	0.991146	0.923469
Age Of Initiation	class.Negativicutes	MR Egger	24	-0.138851	0.581243	0.813406	0.975162	0.97041	0.861466
Age Of Initiation	class.Negativicutes	MR PRESSO	24	-0.0390201		0.769999					0.516	NA	NA
Age Of Initiation	class.Negativicutes	cML-MA	24	-0.0431627	0.136219	0.751349	0.932556	0.953096
Age Of Initiation	class.Verrucomicrobiae	Inverse variance weighted	24	0.00734705	0.164082	0.964285	0.988411	0.999825		0.762534
Age Of Initiation	class.Verrucomicrobiae	Weighted median	24	-0.014583	0.235851	0.950697	0.991146	0.999825
Age Of Initiation	class.Verrucomicrobiae	MR Egger	24	-1.39266	0.703104	0.0602608	0.90367	0.639055	0.052711
Age Of Initiation	class.Verrucomicrobiae	MR PRESSO	24	0.00734705		0.963211					0.565	NA	NA
Age Of Initiation	class.Verrucomicrobiae	cML-MA	24	0.00686111	0.166763	0.967182	0.988921	0.999825
Age Of Initiation	order.Actinomycetales	Inverse variance weighted	24	-0.257113	0.202571	0.204353	0.747943	0.780022		0.65109
Age Of Initiation	order.Actinomycetales	Weighted median	24	-0.134726	0.282141	0.632998	0.991146	0.921889
Age Of Initiation	order.Actinomycetales	MR Egger	24	0.412382	0.859613	0.636154	0.975162	0.922921	0.43147
Age Of Initiation	order.Actinomycetales	MR PRESSO	24	-0.257113		0.18185					0.673	NA	NA
Age Of Initiation	order.Actinomycetales	cML-MA	24	-0.26309	0.206068	0.201703	0.64484	0.777419
Age Of Initiation	order.Bacillales	Inverse variance weighted	23	0.321426	0.32414	0.321379	0.786204	0.841699		0.915598
Age Of Initiation	order.Bacillales	Weighted median	23	0.509452	0.451276	0.258933	0.952104	0.814855
Age Of Initiation	order.Bacillales	MR Egger	23	0.367532	1.80217	0.840365	0.985094	0.978548	0.979497
Age Of Initiation	order.Bacillales	MR PRESSO	23	0.321426		0.20699					0.939	NA	NA
Age Of Initiation	order.Bacillales	cML-MA	23	0.326412	0.327974	0.319621	0.729909	0.841699
Age Of Initiation	order.Bacteroidales	Inverse variance weighted	24	-0.121262	0.135496	0.370814	0.818753	0.861496		0.352567
Age Of Initiation	order.Bacteroidales	Weighted median	24	-0.255895	0.191421	0.181281	0.952104	0.774018
Age Of Initiation	order.Bacteroidales	MR Egger	24	-0.300483	0.596436	0.619412	0.975162	0.921889	0.760305
Age Of Initiation	order.Bacteroidales	MR PRESSO	24	-0.121262		0.380085					0.41	NA	NA
Age Of Initiation	order.Bacteroidales	cML-MA	24	-0.124834	0.135282	0.356128	0.729909	0.852082
Age Of Initiation	order.Bifidobacteriales	Inverse variance weighted	24	0.113276	0.172833	0.512206	0.818753	0.906668		0.0812665
Age Of Initiation	order.Bifidobacteriales	Weighted median	24	0.239178	0.218299	0.273235	0.952104	0.818226
Age Of Initiation	order.Bifidobacteriales	MR Egger	24	0.00428287	0.763253	0.995573	0.999356	0.999825	0.884638
Age Of Initiation	order.Bifidobacteriales	MR PRESSO	24	0.113276		0.518708					0.099	NA	NA
Age Of Initiation	order.Bifidobacteriales	cML-MA	24	0.135022	0.156681	0.388819	0.752668	0.866494
Age Of Initiation	order.Burkholderiales	Inverse variance weighted	24	-0.0196992	0.138108	0.886578	0.988411	0.986623		0.395182
Age Of Initiation	order.Burkholderiales	Weighted median	24	0.22233	0.199375	0.264792	0.952104	0.814855
Age Of Initiation	order.Burkholderiales	MR Egger	24	0.189366	0.607732	0.758282	0.975162	0.955458	0.72698
Age Of Initiation	order.Burkholderiales	MR PRESSO	24	-0.0196992		0.88782					0.471	NA	NA
Age Of Initiation	order.Burkholderiales	cML-MA	24	-0.0197893	0.13986	0.88748	0.988164	0.986623
Age Of Initiation	order.Clostridiales	Inverse variance weighted	24	0.348132	0.132617	0.00866245	0.242098	0.373004		0.454913
Age Of Initiation	order.Clostridiales	Weighted median	24	0.374139	0.187162	0.0456068	0.952104	0.583132
Age Of Initiation	order.Clostridiales	MR Egger	24	0.270071	0.573219	0.642174	0.975162	0.923469	0.889939
Age Of Initiation	order.Clostridiales	MR PRESSO	24	0.348132		0.0134376					0.524	NA	NA
Age Of Initiation	order.Clostridiales	cML-MA	24	0.358101	0.135813	0.00837142	0.207591	0.373004
Age Of Initiation	order.Coriobacteriales	Inverse variance weighted	24	-0.020418	0.174514	0.906861	0.988411	0.990662		0.0184438
Age Of Initiation	order.Coriobacteriales	Weighted median	24	-0.0254267	0.216294	0.906419	0.991146	0.990662
Age Of Initiation	order.Coriobacteriales	MR Egger	24	0.42243	0.762511	0.585168	0.975162	0.919176	0.556545
Age Of Initiation	order.Coriobacteriales	MR PRESSO	24	-0.020418		0.907876					0.02	NA	NA
Age Of Initiation	order.Coriobacteriales	cML-MA	24	-0.0227704	0.13881	0.869699	0.981318	0.982115
Age Of Initiation	order.Desulfovibrionales	Inverse variance weighted	24	-0.142605	0.145759	0.327896	0.786204	0.842982		0.907794
Age Of Initiation	order.Desulfovibrionales	Weighted median	24	0.027088	0.193268	0.888536	0.991146	0.986623
Age Of Initiation	order.Desulfovibrionales	MR Egger	24	0.595957	0.627543	0.352598	0.975162	0.851516	0.23912
Age Of Initiation	order.Desulfovibrionales	MR PRESSO	24	-0.142605		0.242268					0.881	NA	NA
Age Of Initiation	order.Desulfovibrionales	cML-MA	24	-0.144867	0.147746	0.32683	0.729909	0.842982
Age Of Initiation	order.Enterobacteriales	Inverse variance weighted	24	-0.383679	0.154028	0.0127396	0.244369	0.373004		0.601761
Age Of Initiation	order.Enterobacteriales	Weighted median	24	-0.28152	0.204941	0.169547	0.952104	0.774018
Age Of Initiation	order.Enterobacteriales	MR Egger	24	0.163072	0.664971	0.80855	0.975162	0.969282	0.407096
Age Of Initiation	order.Enterobacteriales	MR PRESSO	24	-0.383679		0.0145045					0.624	NA	NA
Age Of Initiation	order.Enterobacteriales	cML-MA	24	-0.393486	0.157277	0.0123543	0.21723	0.373004
Age Of Initiation	order.Erysipelotrichales	Inverse variance weighted	24	-0.0462876	0.144289	0.748363	0.939309	0.952835		0.211146
Age Of Initiation	order.Erysipelotrichales	Weighted median	24	-0.117887	0.191728	0.538644	0.987419	0.911245
Age Of Initiation	order.Erysipelotrichales	MR Egger	24	-0.187227	0.635561	0.771072	0.975162	0.956695	0.821776
Age Of Initiation	order.Erysipelotrichales	MR PRESSO	24	-0.0462876		0.751259					0.283	NA	NA
Age Of Initiation	order.Erysipelotrichales	cML-MA	24	-0.049646	0.136032	0.715142	0.909005	0.944996
Age Of Initiation	order.Gastranaerophilales	Inverse variance weighted	24	0.277213	0.233531	0.235208	0.747943	0.800245		0.625399
Age Of Initiation	order.Gastranaerophilales	Weighted median	24	0.445737	0.331928	0.179313	0.952104	0.774018
Age Of Initiation	order.Gastranaerophilales	MR Egger	24	0.0198737	0.994607	0.984238	0.999356	0.999825	0.792582
Age Of Initiation	order.Gastranaerophilales	MR PRESSO	24	0.277213		0.208931					0.65	NA	NA
Age Of Initiation	order.Gastranaerophilales	cML-MA	24	0.289335	0.238308	0.224701	0.677312	0.795625
Age Of Initiation	order.Lactobacillales	Inverse variance weighted	24	0.0973	0.167636	0.561629	0.834534	0.915867		0.0521013
Age Of Initiation	order.Lactobacillales	Weighted median	24	0.301464	0.206942	0.145183	0.952104	0.768814
Age Of Initiation	order.Lactobacillales	MR Egger	24	0.653258	0.727603	0.379001	0.975162	0.864219	0.440485
Age Of Initiation	order.Lactobacillales	MR PRESSO	24	0.0973		0.567273					0.055	NA	NA
Age Of Initiation	order.Lactobacillales	cML-MA	24	0.104569	0.140611	0.457073	0.781752	0.899031
Age Of Initiation	order.Methanobacteriales	Inverse variance weighted	23	0.137896	0.367249	0.7073	0.932752	0.944067		0.0512685
Age Of Initiation	order.Methanobacteriales	Weighted median	23	0.0926034	0.450219	0.837037	0.991146	0.977693
Age Of Initiation	order.Methanobacteriales	MR Egger	23	0.869973	1.63551	0.60036	0.975162	0.92048	0.650387
Age Of Initiation	order.Methanobacteriales	MR PRESSO	23	0.137896		0.710896					0.064	NA	NA
Age Of Initiation	order.Methanobacteriales	cML-MA	23	0.150687	0.309408	0.626246	0.840183	0.921889
Age Of Initiation	order.MollicutesRF9	Inverse variance weighted	24	0.232799	0.20309	0.251677	0.747943	0.814855		0.16781
Age Of Initiation	order.MollicutesRF9	Weighted median	24	0.1091	0.259515	0.674193	0.991146	0.931038
Age Of Initiation	order.MollicutesRF9	MR Egger	24	1.36721	0.855029	0.124081	0.950565	0.738126	0.186248
Age Of Initiation	order.MollicutesRF9	MR PRESSO	24	0.232799		0.263464					0.137	NA	NA
Age Of Initiation	order.MollicutesRF9	cML-MA	24	0.244302	0.180408	0.175684	0.617821	0.774018
Age Of Initiation	order.NB1n	Inverse variance weighted	24	0.230188	0.298543	0.440684	0.818753	0.892444		0.184805
Age Of Initiation	order.NB1n	Weighted median	24	0.115444	0.377586	0.759802	0.991146	0.955458
Age Of Initiation	order.NB1n	MR Egger	24	2.56589	1.19769	0.0434848	0.90367	0.577895	0.0573034
Age Of Initiation	order.NB1n	MR PRESSO	24	0.230188		0.448533					0.075	NA	NA
Age Of Initiation	order.NB1n	cML-MA	24	0.247881	0.257943	0.336555	0.729909	0.844375
Age Of Initiation	order.Pasteurellales	Inverse variance weighted	24	0.203799	0.185565	0.272088	0.779282	0.818226		0.895877
Age Of Initiation	order.Pasteurellales	Weighted median	24	-0.00654179	0.243532	0.97857	0.991146	0.999825
Age Of Initiation	order.Pasteurellales	MR Egger	24	-0.698879	0.806634	0.395615	0.975162	0.871974	0.262529
Age Of Initiation	order.Pasteurellales	MR PRESSO	24	0.203799		0.193715					0.892	NA	NA
Age Of Initiation	order.Pasteurellales	cML-MA	24	0.207824	0.187917	0.268754	0.729909	0.817671
Age Of Initiation	order.Rhodospirillales	Inverse variance weighted	24	0.186315	0.246403	0.449564	0.818753	0.897174		0.0229296
Age Of Initiation	order.Rhodospirillales	Weighted median	24	-0.033984	0.283576	0.904609	0.991146	0.990662
Age Of Initiation	order.Rhodospirillales	MR Egger	24	0.716711	1.06981	0.509865	0.975162	0.90615	0.615158
Age Of Initiation	order.Rhodospirillales	MR PRESSO	24	0.186315		0.457239					0.023	0.0820733	0.71972
Age Of Initiation	order.Rhodospirillales	cML-MA	24	0.186099	0.20136	0.355378	0.729909	0.852082
Age Of Initiation	order.Selenomonadales	Inverse variance weighted	24	-0.0390201	0.133214	0.769589	0.949609	0.956695		0.429611
Age Of Initiation	order.Selenomonadales	Weighted median	24	-0.0878343	0.19152	0.646509	0.991146	0.923992
Age Of Initiation	order.Selenomonadales	MR Egger	24	-0.138851	0.581243	0.813406	0.975162	0.97041	0.861466
Age Of Initiation	order.Selenomonadales	MR PRESSO	24	-0.0390201		0.769999					0.515	NA	NA
Age Of Initiation	order.Selenomonadales	cML-MA	24	-0.0431627	0.136219	0.751349	0.932556	0.953096
Age Of Initiation	order.Verrucomicrobiales	Inverse variance weighted	24	0.00734705	0.164082	0.964285	0.988411	0.999825		0.762534
Age Of Initiation	order.Verrucomicrobiales	Weighted median	24	-0.014583	0.232722	0.950035	0.991146	0.999825
Age Of Initiation	order.Verrucomicrobiales	MR Egger	24	-1.39266	0.703104	0.0602608	0.90367	0.639055	0.052711
Age Of Initiation	order.Verrucomicrobiales	MR PRESSO	24	0.00734705		0.963211					0.578	NA	NA
Age Of Initiation	order.Verrucomicrobiales	cML-MA	24	0.00686111	0.166763	0.967182	0.988921	0.999825
Age Of Initiation	order.Victivallales	Inverse variance weighted	24	-0.126694	0.264667	0.632158	0.871517	0.921889		0.535513
Age Of Initiation	order.Victivallales	Weighted median	24	0.0104872	0.379789	0.977971	0.991146	0.999825
Age Of Initiation	order.Victivallales	MR Egger	24	1.70323	1.13157	0.146496	0.950565	0.769296	0.110652
Age Of Initiation	order.Victivallales	MR PRESSO	24	-0.126694		0.636677					0.445	NA	NA
Age Of Initiation	order.Victivallales	cML-MA	24	-0.13363	0.266799	0.616468	0.840183	0.921889
Age Of Initiation	family.Acidaminococcaceae	Inverse variance weighted	24	0.105792	0.160596	0.510059	0.818753	0.90615		0.543856
Age Of Initiation	family.Acidaminococcaceae	Weighted median	24	0.0678648	0.236478	0.774126	0.991146	0.957976
Age Of Initiation	family.Acidaminococcaceae	MR Egger	24	0.251217	0.691651	0.719912	0.975162	0.946182	0.83085
Age Of Initiation	family.Acidaminococcaceae	MR PRESSO	24	0.105792		0.494132					0.623	NA	NA
Age Of Initiation	family.Acidaminococcaceae	cML-MA	24	0.10971	0.163251	0.501564	0.789776	0.90615
Age Of Initiation	family.Actinomycetaceae	Inverse variance weighted	24	-0.262563	0.202584	0.194951	0.747943	0.774018		0.647492
Age Of Initiation	family.Actinomycetaceae	Weighted median	24	-0.137513	0.27987	0.623182	0.991146	0.921889
Age Of Initiation	family.Actinomycetaceae	MR Egger	24	0.390351	0.859674	0.654227	0.975162	0.925582	0.442838
Age Of Initiation	family.Actinomycetaceae	MR PRESSO	24	-0.262563		0.173425					0.659	NA	NA
Age Of Initiation	family.Actinomycetaceae	cML-MA	24	-0.268649	0.20611	0.192431	0.626166	0.774018
Age Of Initiation	family.Alcaligenaceae	Inverse variance weighted	24	-0.0195749	0.143535	0.891523	0.988411	0.986878		0.326206
Age Of Initiation	family.Alcaligenaceae	Weighted median	24	0.223459	0.20195	0.268506	0.952104	0.817671
Age Of Initiation	family.Alcaligenaceae	MR Egger	24	0.287214	0.629957	0.652911	0.975162	0.925582	0.621612
Age Of Initiation	family.Alcaligenaceae	MR PRESSO	24	-0.0195749		0.89271					0.371	NA	NA
Age Of Initiation	family.Alcaligenaceae	cML-MA	24	-0.0195307	0.141255	0.89003	0.988164	0.986623
Age Of Initiation	family.Bacteroidaceae	Inverse variance weighted	24	-0.00667095	0.158877	0.966508	0.988411	0.999825		0.0643919
Age Of Initiation	family.Bacteroidaceae	Weighted median	24	-0.279221	0.201531	0.165899	0.952104	0.774018
Age Of Initiation	family.Bacteroidaceae	MR Egger	24	-0.197573	0.699644	0.780284	0.975162	0.960291	0.78172
Age Of Initiation	family.Bacteroidaceae	MR PRESSO	24	-0.00667095		0.966871					0.079	NA	NA
Age Of Initiation	family.Bacteroidaceae	cML-MA	24	-0.00821079	0.136471	0.952024	0.988921	0.999825
Age Of Initiation	family.BacteroidalesS24.7group	Inverse variance weighted	24	-0.276946	0.207438	0.18185	0.747943	0.774018		0.378391
Age Of Initiation	family.BacteroidalesS24.7group	Weighted median	24	-0.262643	0.284859	0.356524	0.971161	0.852082
Age Of Initiation	family.BacteroidalesS24.7group	MR Egger	24	-1.16129	0.890782	0.20582	0.950565	0.780022	0.318448
Age Of Initiation	family.BacteroidalesS24.7group	MR PRESSO	24	-0.276946		0.194915					0.357	NA	NA
Age Of Initiation	family.BacteroidalesS24.7group	cML-MA	24	-0.285443	0.205173	0.164157	0.617821	0.774018
Age Of Initiation	family.Bifidobacteriaceae	Inverse variance weighted	24	0.113276	0.172833	0.512206	0.818753	0.906668		0.0812665
Age Of Initiation	family.Bifidobacteriaceae	Weighted median	24	0.239178	0.223945	0.285512	0.952104	0.82437
Age Of Initiation	family.Bifidobacteriaceae	MR Egger	24	0.00428287	0.763253	0.995573	0.999356	0.999825	0.884638
Age Of Initiation	family.Bifidobacteriaceae	MR PRESSO	24	0.113276		0.518708					0.092	NA	NA
Age Of Initiation	family.Bifidobacteriaceae	cML-MA	24	0.135022	0.156681	0.388819	0.752668	0.866494
Age Of Initiation	family.Christensenellaceae	Inverse variance weighted	24	0.128813	0.138166	0.351178	0.814269	0.851516		0.68063
Age Of Initiation	family.Christensenellaceae	Weighted median	24	-0.000967862	0.191369	0.995965	0.995965	0.999825
Age Of Initiation	family.Christensenellaceae	MR Egger	24	0.047215	0.5945	0.937417	0.999356	0.997851	0.88906
Age Of Initiation	family.Christensenellaceae	MR PRESSO	24	0.128813		0.308634					0.729	NA	NA
Age Of Initiation	family.Christensenellaceae	cML-MA	24	0.130945	0.140481	0.351273	0.729909	0.851516
Age Of Initiation	family.Clostridiaceae1	Inverse variance weighted	24	0.156859	0.20025	0.433441	0.818753	0.891442		0.00858649
Age Of Initiation	family.Clostridiaceae1	Weighted median	24	-0.159469	0.221354	0.471264	0.987419	0.902798
Age Of Initiation	family.Clostridiaceae1	MR Egger	24	0.118071	0.880637	0.894563	0.988711	0.98881	0.964287
Age Of Initiation	family.Clostridiaceae1	MR PRESSO	24	0.156859		0.441433					0.02	0.0488941	0.776077
Age Of Initiation	family.Clostridiaceae1	cML-MA	24	0.0959025	0.165412	0.562064	0.823579	0.915867
Age Of Initiation	family.ClostridialesvadinBB60group	Inverse variance weighted	24	0.29825	0.174895	0.0881358	0.6394	0.695896		0.997068
Age Of Initiation	family.ClostridialesvadinBB60group	Weighted median	24	0.301328	0.223798	0.178163	0.952104	0.774018
Age Of Initiation	family.ClostridialesvadinBB60group	MR Egger	24	1.0106	0.753204	0.193369	0.950565	0.774018	0.341456
Age Of Initiation	family.ClostridialesvadinBB60group	MR PRESSO	24	0.29825		0.0119583					0.997	NA	NA
Age Of Initiation	family.ClostridialesvadinBB60group	cML-MA	24	0.302563	0.176495	0.0864763	0.583959	0.693463
Age Of Initiation	family.Coriobacteriaceae	Inverse variance weighted	24	-0.020418	0.174514	0.906861	0.988411	0.990662		0.0184438
Age Of Initiation	family.Coriobacteriaceae	Weighted median	24	-0.0254267	0.211531	0.904323	0.991146	0.990662
Age Of Initiation	family.Coriobacteriaceae	MR Egger	24	0.42243	0.762511	0.585168	0.975162	0.919176	0.556545
Age Of Initiation	family.Coriobacteriaceae	MR PRESSO	24	-0.020418		0.907876					0.023	NA	NA
Age Of Initiation	family.Coriobacteriaceae	cML-MA	24	-0.0227704	0.13881	0.869699	0.981318	0.982115
Age Of Initiation	family.Defluviitaleaceae	Inverse variance weighted	24	0.00377458	0.203893	0.98523	0.989922	0.999825		0.430845
Age Of Initiation	family.Defluviitaleaceae	Weighted median	24	0.335574	0.281748	0.233636	0.952104	0.800245
Age Of Initiation	family.Defluviitaleaceae	MR Egger	24	-1.19645	0.847743	0.172132	0.950565	0.774018	0.159372
Age Of Initiation	family.Defluviitaleaceae	MR PRESSO	24	0.00377458		0.98539					0.401	NA	NA
Age Of Initiation	family.Defluviitaleaceae	cML-MA	24	0.00463202	0.200663	0.981584	0.988921	0.999825
Age Of Initiation	family.Desulfovibrionaceae	Inverse variance weighted	24	-0.143767	0.145768	0.324	0.786204	0.841699		0.899364
Age Of Initiation	family.Desulfovibrionaceae	Weighted median	24	0.0336757	0.206228	0.870287	0.991146	0.982115
Age Of Initiation	family.Desulfovibrionaceae	MR Egger	24	0.585364	0.627588	0.361088	0.975162	0.854698	0.245015
Age Of Initiation	family.Desulfovibrionaceae	MR PRESSO	24	-0.143767		0.241608					0.877	NA	NA
Age Of Initiation	family.Desulfovibrionaceae	cML-MA	24	-0.146232	0.147746	0.322294	0.729909	0.841699
Age Of Initiation	family.Enterobacteriaceae	Inverse variance weighted	24	-0.383679	0.154028	0.0127396	0.244369	0.373004		0.601761
Age Of Initiation	family.Enterobacteriaceae	Weighted median	24	-0.28152	0.205371	0.170441	0.952104	0.774018
Age Of Initiation	family.Enterobacteriaceae	MR Egger	24	0.163072	0.664971	0.80855	0.975162	0.969282	0.407096
Age Of Initiation	family.Enterobacteriaceae	MR PRESSO	24	-0.383679		0.0145045					0.627	NA	NA
Age Of Initiation	family.Enterobacteriaceae	cML-MA	24	-0.393486	0.157277	0.0123543	0.21723	0.373004
Age Of Initiation	family.Erysipelotrichaceae	Inverse variance weighted	24	-0.0462876	0.144289	0.748363	0.939309	0.952835		0.211146
Age Of Initiation	family.Erysipelotrichaceae	Weighted median	24	-0.117887	0.199804	0.555182	0.987419	0.914888
Age Of Initiation	family.Erysipelotrichaceae	MR Egger	24	-0.187227	0.635561	0.771072	0.975162	0.956695	0.821776
Age Of Initiation	family.Erysipelotrichaceae	MR PRESSO	24	-0.0462876		0.751259					0.273	NA	NA
Age Of Initiation	family.Erysipelotrichaceae	cML-MA	24	-0.049646	0.136032	0.715142	0.909005	0.944996
Age Of Initiation	family.FamilyXI	Inverse variance weighted	19	-0.3658	0.424307	0.388627	0.818753	0.866494		0.0991966
Age Of Initiation	family.FamilyXI	Weighted median	19	-0.902763	0.503765	0.0731279	0.952104	0.659284
Age Of Initiation	family.FamilyXI	MR Egger	19	-2.54829	2.4736	0.317354	0.975162	0.838393	0.382901
Age Of Initiation	family.FamilyXI	MR PRESSO	19	-0.3658		0.399967					0.124	NA	NA
Age Of Initiation	family.FamilyXI	cML-MA	19	-0.393995	0.365165	0.28061	0.729909	0.82063
Age Of Initiation	family.FamilyXIII	Inverse variance weighted	24	0.0863538	0.138448	0.532807	0.822985	0.910624		0.835122
Age Of Initiation	family.FamilyXIII	Weighted median	24	0.115349	0.187968	0.539436	0.987419	0.911245
Age Of Initiation	family.FamilyXIII	MR Egger	24	0.348775	0.593176	0.562535	0.975162	0.915867	0.653592
Age Of Initiation	family.FamilyXIII	MR PRESSO	24	0.0863538		0.459489					0.862	NA	NA
Age Of Initiation	family.FamilyXIII	cML-MA	24	0.0891559	0.140255	0.524991	0.797437	0.908541
Age Of Initiation	family.Lachnospiraceae	Inverse variance weighted	24	0.368007	0.13262	0.00552202	0.242098	0.373004		0.783578
Age Of Initiation	family.Lachnospiraceae	Weighted median	24	0.183544	0.173388	0.289793	0.952104	0.825027
Age Of Initiation	family.Lachnospiraceae	MR Egger	24	-0.343681	0.572183	0.554212	0.975162	0.914787	0.214352
Age Of Initiation	family.Lachnospiraceae	MR PRESSO	24	0.368007		0.00488164					0.757	NA	NA
Age Of Initiation	family.Lachnospiraceae	cML-MA	24	0.375869	0.135569	0.00556246	0.207591	0.373004
Age Of Initiation	family.Lactobacillaceae	Inverse variance weighted	24	-0.0552153	0.225502	0.806569	0.977772	0.968931		0.306274
Age Of Initiation	family.Lactobacillaceae	Weighted median	24	0.304931	0.319716	0.340207	0.971161	0.844375
Age Of Initiation	family.Lactobacillaceae	MR Egger	24	0.737471	0.973133	0.456593	0.975162	0.898952	0.411221
Age Of Initiation	family.Lactobacillaceae	MR PRESSO	24	-0.0552153		0.80874					0.325	NA	NA
Age Of Initiation	family.Lactobacillaceae	cML-MA	24	-0.0561994	0.218137	0.79669	0.966101	0.965693
Age Of Initiation	family.Methanobacteriaceae	Inverse variance weighted	23	0.137896	0.367249	0.7073	0.932752	0.944067		0.0512685
Age Of Initiation	family.Methanobacteriaceae	Weighted median	23	0.0926034	0.448819	0.836536	0.991146	0.977693
Age Of Initiation	family.Methanobacteriaceae	MR Egger	23	0.869973	1.63551	0.60036	0.975162	0.92048	0.650387
Age Of Initiation	family.Methanobacteriaceae	MR PRESSO	23	0.137896		0.710896					0.075	NA	NA
Age Of Initiation	family.Methanobacteriaceae	cML-MA	23	0.150687	0.309408	0.626246	0.840183	0.921889
Age Of Initiation	family.Oxalobacteraceae	Inverse variance weighted	24	-0.417064	0.248236	0.0929361	0.6394	0.696419		0.798583
Age Of Initiation	family.Oxalobacteraceae	Weighted median	24	-0.443358	0.345355	0.199222	0.952104	0.774018
Age Of Initiation	family.Oxalobacteraceae	MR Egger	24	-2.25052	1.05483	0.0442785	0.90367	0.577895	0.0874961
Age Of Initiation	family.Oxalobacteraceae	MR PRESSO	24	-0.417064		0.081359					0.677	NA	NA
Age Of Initiation	family.Oxalobacteraceae	cML-MA	24	-0.430173	0.252568	0.0885304	0.583959	0.695896
Age Of Initiation	family.Pasteurellaceae	Inverse variance weighted	24	0.203799	0.185565	0.272088	0.779282	0.818226		0.895877
Age Of Initiation	family.Pasteurellaceae	Weighted median	24	-0.00654179	0.259514	0.979889	0.991146	0.999825
Age Of Initiation	family.Pasteurellaceae	MR Egger	24	-0.698879	0.806634	0.395615	0.975162	0.871974	0.262529
Age Of Initiation	family.Pasteurellaceae	MR PRESSO	24	0.203799		0.193715					0.916	NA	NA
Age Of Initiation	family.Pasteurellaceae	cML-MA	24	0.207824	0.187917	0.268754	0.729909	0.817671
Age Of Initiation	family.Peptococcaceae	Inverse variance weighted	24	-0.142339	0.172487	0.409248	0.818753	0.874777		0.548222
Age Of Initiation	family.Peptococcaceae	Weighted median	24	-0.0895934	0.247819	0.717706	0.991146	0.944996
Age Of Initiation	family.Peptococcaceae	MR Egger	24	-0.972898	0.735125	0.199277	0.950565	0.774018	0.257581
Age Of Initiation	family.Peptococcaceae	MR PRESSO	24	-0.142339		0.406526					0.539	NA	NA
Age Of Initiation	family.Peptococcaceae	cML-MA	24	-0.147669	0.175512	0.400146	0.7549	0.871974
Age Of Initiation	family.Peptostreptococcaceae	Inverse variance weighted	24	0.0840244	0.141614	0.552957	0.832656	0.913913		0.538404
Age Of Initiation	family.Peptostreptococcaceae	Weighted median	24	0.011387	0.199472	0.954477	0.991146	0.999825
Age Of Initiation	family.Peptostreptococcaceae	MR Egger	24	-0.248577	0.609582	0.687374	0.975162	0.933554	0.580488
Age Of Initiation	family.Peptostreptococcaceae	MR PRESSO	24	0.0840244		0.541025					0.588	NA	NA
Age Of Initiation	family.Peptostreptococcaceae	cML-MA	24	0.0854328	0.144142	0.553381	0.816528	0.914314
Age Of Initiation	family.Porphyromonadaceae	Inverse variance weighted	24	-0.333583	0.133744	0.0126243	0.244369	0.373004		0.503833
Age Of Initiation	family.Porphyromonadaceae	Weighted median	24	-0.227415	0.191333	0.234604	0.952104	0.800245
Age Of Initiation	family.Porphyromonadaceae	MR Egger	24	-0.462281	0.576772	0.431416	0.975162	0.891442	0.820687
Age Of Initiation	family.Porphyromonadaceae	MR PRESSO	24	-0.333583		0.0163658					0.539	NA	NA
Age Of Initiation	family.Porphyromonadaceae	cML-MA	24	-0.345354	0.136875	0.0116312	0.21723	0.373004
Age Of Initiation	family.Prevotellaceae	Inverse variance weighted	24	0.085189	0.166844	0.609637	0.863312	0.921889		0.148034
Age Of Initiation	family.Prevotellaceae	Weighted median	24	-0.149913	0.212337	0.480178	0.987419	0.90615
Age Of Initiation	family.Prevotellaceae	MR Egger	24	-0.351088	0.732504	0.636456	0.975162	0.922921	0.546718
Age Of Initiation	family.Prevotellaceae	MR PRESSO	24	0.085189		0.614503					0.177	NA	NA
Age Of Initiation	family.Prevotellaceae	cML-MA	24	0.108482	0.155946	0.486655	0.789776	0.90615
Age Of Initiation	family.Rhodospirillaceae	Inverse variance weighted	24	0.183896	0.24649	0.455633	0.818753	0.898649		0.0264754
Age Of Initiation	family.Rhodospirillaceae	Weighted median	24	0.00497653	0.293004	0.986449	0.991146	0.999825
Age Of Initiation	family.Rhodospirillaceae	MR Egger	24	0.833152	1.06572	0.442679	0.975162	0.89352	0.537318
Age Of Initiation	family.Rhodospirillaceae	MR PRESSO	24	0.183896		0.463191					0.037	0.0803897	0.726205
Age Of Initiation	family.Rhodospirillaceae	cML-MA	24	0.183988	0.202163	0.36277	0.736005	0.854897
Age Of Initiation	family.Rikenellaceae	Inverse variance weighted	24	0.0641599	0.13569	0.636327	0.871517	0.922921		0.406021
Age Of Initiation	family.Rikenellaceae	Weighted median	24	-0.0419278	0.186276	0.821914	0.991146	0.97124
Age Of Initiation	family.Rikenellaceae	MR Egger	24	0.389479	0.59261	0.517852	0.975162	0.907467	0.578179
Age Of Initiation	family.Rikenellaceae	MR PRESSO	24	0.0641599		0.640783					0.428	NA	NA
Age Of Initiation	family.Rikenellaceae	cML-MA	24	0.0641821	0.137879	0.641577	0.84608	0.923469
Age Of Initiation	family.Ruminococcaceae	Inverse variance weighted	24	0.251405	0.138093	0.068675	0.6394	0.65902		0.332276
Age Of Initiation	family.Ruminococcaceae	Weighted median	24	0.412629	0.196448	0.0356891	0.952104	0.565062
Age Of Initiation	family.Ruminococcaceae	MR Egger	24	0.698073	0.601196	0.258029	0.975162	0.814855	0.453118
Age Of Initiation	family.Ruminococcaceae	MR PRESSO	24	0.251405		0.0817125					0.325	NA	NA
Age Of Initiation	family.Ruminococcaceae	cML-MA	24	0.260249	0.135551	0.0548658	0.463067	0.618808
Age Of Initiation	family.Streptococcaceae	Inverse variance weighted	24	0.0875598	0.146171	0.549159	0.832656	0.913861		0.283589
Age Of Initiation	family.Streptococcaceae	Weighted median	24	0.179989	0.19994	0.368005	0.971161	0.859777
Age Of Initiation	family.Streptococcaceae	MR Egger	24	0.283203	0.641154	0.663012	0.975162	0.927738	0.75667
Age Of Initiation	family.Streptococcaceae	MR PRESSO	24	0.0875598		0.555014					0.318	NA	NA
Age Of Initiation	family.Streptococcaceae	cML-MA	24	0.0901363	0.141912	0.525326	0.797437	0.908736
Age Of Initiation	family.unknownfamily	Inverse variance weighted	24	0.277213	0.233531	0.235208	0.747943	0.800245		0.625399
Age Of Initiation	family.unknownfamily	Weighted median	24	0.445737	0.314865	0.15688	0.952104	0.774018
Age Of Initiation	family.unknownfamily	MR Egger	24	0.0198737	0.994607	0.984238	0.999356	0.999825	0.792582
Age Of Initiation	family.unknownfamily	MR PRESSO	24	0.277213		0.208931					0.714	NA	NA
Age Of Initiation	family.unknownfamily	cML-MA	24	0.289335	0.238308	0.224701	0.677312	0.795625
Age Of Initiation	family.unknownfamily	Inverse variance weighted	24	0.232799	0.20309	0.251677	0.747943	0.814855		0.16781
Age Of Initiation	family.unknownfamily	Weighted median	24	0.1091	0.261115	0.676075	0.991146	0.931777
Age Of Initiation	family.unknownfamily	MR Egger	24	1.36721	0.855029	0.124081	0.950565	0.738126	0.186248
Age Of Initiation	family.unknownfamily	MR PRESSO	24	0.232799		0.263464					0.141	NA	NA
Age Of Initiation	family.unknownfamily	cML-MA	24	0.244302	0.180408	0.175684	0.617821	0.774018
Age Of Initiation	family.unknownfamily	Inverse variance weighted	24	0.230188	0.298543	0.440684	0.818753	0.892444		0.184805
Age Of Initiation	family.unknownfamily	Weighted median	24	0.115444	0.392579	0.768708	0.991146	0.956695
Age Of Initiation	family.unknownfamily	MR Egger	24	2.56589	1.19769	0.0434848	0.90367	0.577895	0.0573034
Age Of Initiation	family.unknownfamily	MR PRESSO	24	0.230188		0.448533					0.093	NA	NA
Age Of Initiation	family.unknownfamily	cML-MA	24	0.247881	0.257943	0.336555	0.729909	0.844375
Age Of Initiation	family.Veillonellaceae	Inverse variance weighted	24	-0.14557	0.142158	0.305833	0.786204	0.832537		0.882204
Age Of Initiation	family.Veillonellaceae	Weighted median	24	-0.0890143	0.19319	0.64497	0.991146	0.923469
Age Of Initiation	family.Veillonellaceae	MR Egger	24	-0.554507	0.614124	0.376347	0.975162	0.862505	0.500822
Age Of Initiation	family.Veillonellaceae	MR PRESSO	24	-0.14557		0.217236					0.902	NA	NA
Age Of Initiation	family.Veillonellaceae	cML-MA	24	-0.147429	0.144162	0.306467	0.729909	0.832734
Age Of Initiation	family.Verrucomicrobiaceae	Inverse variance weighted	24	0.00637287	0.164082	0.969018	0.988411	0.999825		0.763708
Age Of Initiation	family.Verrucomicrobiaceae	Weighted median	24	-0.0236996	0.233158	0.919038	0.991146	0.992693
Age Of Initiation	family.Verrucomicrobiaceae	MR Egger	24	-1.39291	0.703104	0.0602177	0.90367	0.639055	0.0528229
Age Of Initiation	family.Verrucomicrobiaceae	MR PRESSO	24	0.00637287		0.968066					0.565	NA	NA
Age Of Initiation	family.Verrucomicrobiaceae	cML-MA	24	0.00585624	0.16676	0.971986	0.988921	0.999825
Age Of Initiation	family.Victivallaceae	Inverse variance weighted	23	0.151751	0.291752	0.602969	0.859638	0.921799		0.714357
Age Of Initiation	family.Victivallaceae	Weighted median	23	-0.0292702	0.406702	0.942626	0.991146	0.998725
Age Of Initiation	family.Victivallaceae	MR Egger	23	1.29595	1.30407	0.331648	0.975162	0.844375	0.37821
Age Of Initiation	family.Victivallaceae	MR PRESSO	23	0.151751		0.568498					0.726	NA	NA
Age Of Initiation	family.Victivallaceae	cML-MA	23	0.158521	0.296304	0.592652	0.840183	0.92029
Cigarettes Per Day	genus.Clostridiuminnocuumgroup	Inverse variance weighted	51	0.08638	0.156344	0.580605	0.838165	0.917767		0.0786483
Cigarettes Per Day	genus.Clostridiuminnocuumgroup	Weighted median	51	-0.0273379	0.215341	0.898978	0.996209	0.989261
Cigarettes Per Day	genus.Clostridiuminnocuumgroup	MR Egger	51	-0.123216	0.292114	0.67501	0.856162	0.931329	0.399258
Cigarettes Per Day	genus.Clostridiuminnocuumgroup	MR PRESSO	51	0.08638		0.583067					0.108	NA	NA
Cigarettes Per Day	genus.Clostridiuminnocuumgroup	cML-MA	51	0.0854171	0.139389	0.54001	0.791352	0.911245
Cigarettes Per Day	genus.Eubacteriumbrachygroup	Inverse variance weighted	51	0.142632	0.140129	0.308745	0.665812	0.833482		0.794422
Cigarettes Per Day	genus.Eubacteriumbrachygroup	Weighted median	51	0.367458	0.212426	0.0836633	0.678416	0.684377
Cigarettes Per Day	genus.Eubacteriumbrachygroup	MR Egger	51	0.258344	0.26126	0.327601	0.856162	0.842982	0.60211
Cigarettes Per Day	genus.Eubacteriumbrachygroup	MR PRESSO	51	0.142632		0.266264					0.791	NA	NA
Cigarettes Per Day	genus.Eubacteriumbrachygroup	cML-MA	51	0.144851	0.14109	0.304582	0.649159	0.831806
Cigarettes Per Day	genus.Eubacteriumcoprostanoligenesgroup	Inverse variance weighted	52	0.102554	0.0673756	0.127978	0.639123	0.738126		0.917203
Cigarettes Per Day	genus.Eubacteriumcoprostanoligenesgroup	Weighted median	52	0.218216	0.102734	0.0336634	0.541839	0.555832
Cigarettes Per Day	genus.Eubacteriumcoprostanoligenesgroup	MR Egger	52	0.175382	0.125342	0.167918	0.856162	0.774018	0.493978
Cigarettes Per Day	genus.Eubacteriumcoprostanoligenesgroup	MR PRESSO	52	0.102554		0.0810685					0.923	NA	NA
Cigarettes Per Day	genus.Eubacteriumcoprostanoligenesgroup	cML-MA	52	0.103789	0.0677805	0.125708	0.579841	0.738126
Cigarettes Per Day	genus.Eubacteriumeligensgroup	Inverse variance weighted	52	-0.0826809	0.0732602	0.25907	0.64565	0.814855		0.660113
Cigarettes Per Day	genus.Eubacteriumeligensgroup	Weighted median	52	-0.0263529	0.108774	0.808569	0.987149	0.969282
Cigarettes Per Day	genus.Eubacteriumeligensgroup	MR Egger	52	0.0511589	0.136411	0.709221	0.884738	0.944942	0.2503
Cigarettes Per Day	genus.Eubacteriumeligensgroup	MR PRESSO	52	-0.0826809		0.243734					0.665	NA	NA
Cigarettes Per Day	genus.Eubacteriumeligensgroup	cML-MA	52	-0.0839743	0.0737974	0.255161	0.62808	0.814855
Cigarettes Per Day	genus.Eubacteriumfissicatenagroup	Inverse variance weighted	51	0.0567834	0.16427	0.729589	0.903716	0.948834		0.0814317
Cigarettes Per Day	genus.Eubacteriumfissicatenagroup	Weighted median	51	0.128537	0.215472	0.550818	0.944998	0.913861
Cigarettes Per Day	genus.Eubacteriumfissicatenagroup	MR Egger	51	0.222986	0.309684	0.474918	0.856162	0.90585	0.528644
Cigarettes Per Day	genus.Eubacteriumfissicatenagroup	MR PRESSO	51	0.0567834		0.731039					0.108	NA	NA
Cigarettes Per Day	genus.Eubacteriumfissicatenagroup	cML-MA	51	0.0868104	0.15027	0.56347	0.791352	0.916252
Cigarettes Per Day	genus.Eubacteriumhalliigroup	Inverse variance weighted	52	-0.0807733	0.0689536	0.241432	0.64565	0.808856		0.731125
Cigarettes Per Day	genus.Eubacteriumhalliigroup	Weighted median	52	-0.0322836	0.106677	0.762171	0.984508	0.955826
Cigarettes Per Day	genus.Eubacteriumhalliigroup	MR Egger	52	-0.0394018	0.128267	0.759977	0.89209	0.955458	0.703699
Cigarettes Per Day	genus.Eubacteriumhalliigroup	MR PRESSO	52	-0.0807733		0.211024					0.768	NA	NA
Cigarettes Per Day	genus.Eubacteriumhalliigroup	cML-MA	52	-0.081207	0.0694863	0.242534	0.62808	0.810658
Cigarettes Per Day	genus.Eubacteriumnodatumgroup	Inverse variance weighted	51	-1.34863e-05	0.153336	0.99993	0.99993	0.99993		0.895432
Cigarettes Per Day	genus.Eubacteriumnodatumgroup	Weighted median	51	-0.113536	0.227318	0.617455	0.944998	0.921889
Cigarettes Per Day	genus.Eubacteriumnodatumgroup	MR Egger	51	-0.151508	0.284823	0.597172	0.856162	0.92048	0.530868
Cigarettes Per Day	genus.Eubacteriumnodatumgroup	MR PRESSO	51	-1.34863e-05		0.999919					0.895	NA	NA
Cigarettes Per Day	genus.Eubacteriumnodatumgroup	cML-MA	51	-0.00132606	0.154478	0.993151	0.996398	0.999825
Cigarettes Per Day	genus.Eubacteriumoxidoreducensgroup	Inverse variance weighted	51	0.195974	0.143806	0.172957	0.639123	0.774018		0.0299298
Cigarettes Per Day	genus.Eubacteriumoxidoreducensgroup	Weighted median	51	0.281397	0.184263	0.126724	0.786432	0.738126
Cigarettes Per Day	genus.Eubacteriumoxidoreducensgroup	MR Egger	51	0.16911	0.270946	0.535427	0.856162	0.91082	0.906984
Cigarettes Per Day	genus.Eubacteriumoxidoreducensgroup	MR PRESSO	51	0.195974		0.179064					0.056	NA	NA
Cigarettes Per Day	genus.Eubacteriumoxidoreducensgroup	cML-MA	51	0.197001	0.123861	0.11172	0.579841	0.727639
Cigarettes Per Day	genus.Eubacteriumrectalegroup	Inverse variance weighted	52	0.0445266	0.0736156	0.545277	0.815981	0.911849		0.150375
Cigarettes Per Day	genus.Eubacteriumrectalegroup	Weighted median	52	0.161449	0.103999	0.120566	0.774562	0.738126
Cigarettes Per Day	genus.Eubacteriumrectalegroup	MR Egger	52	0.118899	0.137732	0.392115	0.856162	0.868377	0.524841
Cigarettes Per Day	genus.Eubacteriumrectalegroup	MR PRESSO	52	0.0445266		0.547958					0.153	NA	NA
Cigarettes Per Day	genus.Eubacteriumrectalegroup	cML-MA	52	0.0461604	0.0681456	0.498166	0.78074	0.90615
Cigarettes Per Day	genus.Eubacteriumruminantiumgroup	Inverse variance weighted	51	0.0264099	0.102543	0.796754	0.933973	0.965693		0.643957
Cigarettes Per Day	genus.Eubacteriumruminantiumgroup	Weighted median	51	-0.000763327	0.152298	0.996001	0.996209	0.999825
Cigarettes Per Day	genus.Eubacteriumruminantiumgroup	MR Egger	51	0.0296962	0.191829	0.87761	0.964456	0.9843	0.983909
Cigarettes Per Day	genus.Eubacteriumruminantiumgroup	MR PRESSO	51	0.0264099		0.786678					0.706	NA	NA
Cigarettes Per Day	genus.Eubacteriumruminantiumgroup	cML-MA	51	0.0261391	0.103349	0.800329	0.932858	0.966257
Cigarettes Per Day	genus.Eubacteriumventriosumgroup	Inverse variance weighted	51	-0.043776	0.0719945	0.543156	0.815981	0.911245		0.993813
Cigarettes Per Day	genus.Eubacteriumventriosumgroup	Weighted median	51	-0.0318474	0.108583	0.769293	0.984508	0.956695
Cigarettes Per Day	genus.Eubacteriumventriosumgroup	MR Egger	51	-0.0639661	0.134004	0.635239	0.856162	0.922921	0.858958
Cigarettes Per Day	genus.Eubacteriumventriosumgroup	MR PRESSO	51	-0.043776		0.418505					0.996	NA	NA
Cigarettes Per Day	genus.Eubacteriumventriosumgroup	cML-MA	51	-0.0440686	0.0722937	0.542142	0.791352	0.911245
Cigarettes Per Day	genus.Eubacteriumxylanophilumgroup	Inverse variance weighted	51	-0.0841861	0.0769314	0.273823	0.664099	0.818226		0.960248
Cigarettes Per Day	genus.Eubacteriumxylanophilumgroup	Weighted median	51	-0.0997516	0.125617	0.427142	0.94371	0.891442
Cigarettes Per Day	genus.Eubacteriumxylanophilumgroup	MR Egger	51	-0.220563	0.143132	0.129756	0.856162	0.739197	0.264022
Cigarettes Per Day	genus.Eubacteriumxylanophilumgroup	MR PRESSO	51	-0.0841861		0.192914					0.961	NA	NA
Cigarettes Per Day	genus.Eubacteriumxylanophilumgroup	cML-MA	51	-0.0843374	0.0774548	0.276216	0.640456	0.82063
Cigarettes Per Day	genus.Ruminococcusgauvreauiigroup	Inverse variance weighted	51	-0.0235551	0.0859268	0.783985	0.92933	0.961321		0.100737
Cigarettes Per Day	genus.Ruminococcusgauvreauiigroup	Weighted median	51	-0.0337525	0.123542	0.784694	0.985538	0.961489
Cigarettes Per Day	genus.Ruminococcusgauvreauiigroup	MR Egger	51	0.0264805	0.161519	0.870447	0.964456	0.982115	0.715106
Cigarettes Per Day	genus.Ruminococcusgauvreauiigroup	MR PRESSO	51	-0.0235551		0.785114					0.14	NA	NA
Cigarettes Per Day	genus.Ruminococcusgauvreauiigroup	cML-MA	51	-0.0287924	0.0790586	0.715716	0.893586	0.944996
Cigarettes Per Day	genus.Ruminococcusgnavusgroup	Inverse variance weighted	51	0.209169	0.113225	0.064694	0.639123	0.649144		0.43845
Cigarettes Per Day	genus.Ruminococcusgnavusgroup	Weighted median	51	0.380822	0.164871	0.0208984	0.541839	0.469977
Cigarettes Per Day	genus.Ruminococcusgnavusgroup	MR Egger	51	0.442948	0.209123	0.0392616	0.828421	0.57552	0.191133
Cigarettes Per Day	genus.Ruminococcusgnavusgroup	MR PRESSO	51	0.209169		0.0706148					0.425	NA	NA
Cigarettes Per Day	genus.Ruminococcusgnavusgroup	cML-MA	51	0.220765	0.113367	0.0514932	0.543253	0.599023
Cigarettes Per Day	genus.Ruminococcustorquesgroup	Inverse variance weighted	52	0.0614162	0.0768238	0.424034	0.75823	0.888284		0.117105
Cigarettes Per Day	genus.Ruminococcustorquesgroup	Weighted median	52	-0.0707015	0.103975	0.496514	0.94371	0.90615
Cigarettes Per Day	genus.Ruminococcustorquesgroup	MR Egger	52	-0.18824	0.138164	0.179165	0.856162	0.774018	0.0370288
Cigarettes Per Day	genus.Ruminococcustorquesgroup	MR PRESSO	52	0.0614162		0.427742					0.057	NA	NA
Cigarettes Per Day	genus.Ruminococcustorquesgroup	cML-MA	52	0.0546577	0.0693652	0.430715	0.732757	0.891442
Cigarettes Per Day	genus.Actinomyces	Inverse variance weighted	51	-0.0340819	0.101357	0.736679	0.903716	0.949489		0.570909
Cigarettes Per Day	genus.Actinomyces	Weighted median	51	0.0334999	0.160303	0.834465	0.987149	0.977294
Cigarettes Per Day	genus.Actinomyces	MR Egger	51	0.0540688	0.187934	0.774789	0.903207	0.957976	0.580061
Cigarettes Per Day	genus.Actinomyces	MR PRESSO	51	-0.0340819		0.729938					0.615	NA	NA
Cigarettes Per Day	genus.Actinomyces	cML-MA	51	-0.0341777	0.102105	0.737827	0.901591	0.949514
Cigarettes Per Day	genus.Adlercreutzia	Inverse variance weighted	51	0.0175067	0.0964617	0.855984	0.954911	0.981234		0.899194
Cigarettes Per Day	genus.Adlercreutzia	Weighted median	51	-0.0725275	0.153874	0.637395	0.944998	0.922921
Cigarettes Per Day	genus.Adlercreutzia	MR Egger	51	-0.103479	0.178758	0.565324	0.856162	0.916744	0.425336
Cigarettes Per Day	genus.Adlercreutzia	MR PRESSO	51	0.0175067		0.834863					0.892	NA	NA
Cigarettes Per Day	genus.Adlercreutzia	cML-MA	51	0.0174625	0.0970406	0.857191	0.94695	0.981234
Cigarettes Per Day	genus.Akkermansia	Inverse variance weighted	51	0.071083	0.0841771	0.39842	0.73469	0.871974		0.345905
Cigarettes Per Day	genus.Akkermansia	Weighted median	51	0.283677	0.125183	0.0234449	0.541839	0.485125
Cigarettes Per Day	genus.Akkermansia	MR Egger	51	0.219864	0.156014	0.165073	0.856162	0.774018	0.263411
Cigarettes Per Day	genus.Akkermansia	MR PRESSO	51	0.071083		0.402443					0.337	NA	NA
Cigarettes Per Day	genus.Akkermansia	cML-MA	51	0.07256	0.0819321	0.375827	0.700704	0.862505
Cigarettes Per Day	genus.Alistipes	Inverse variance weighted	52	-0.0715182	0.0759657	0.346473	0.69293	0.849068		0.102798
Cigarettes Per Day	genus.Alistipes	Weighted median	52	-0.0720457	0.116384	0.535893	0.944998	0.91082
Cigarettes Per Day	genus.Alistipes	MR Egger	52	-0.236168	0.140067	0.0980068	0.856162	0.701082	0.169513
Cigarettes Per Day	genus.Alistipes	MR PRESSO	52	-0.0715182		0.350911					0.077	NA	NA
Cigarettes Per Day	genus.Alistipes	cML-MA	52	-0.0659811	0.0688378	0.33781	0.672433	0.844375
Cigarettes Per Day	genus.Allisonella	Inverse variance weighted	46	-0.349059	0.160576	0.0297212	0.589902	0.551082		0.836567
Cigarettes Per Day	genus.Allisonella	Weighted median	46	-0.398542	0.234127	0.0887091	0.678416	0.695896
Cigarettes Per Day	genus.Allisonella	MR Egger	46	-0.411172	0.293496	0.168244	0.856162	0.774018	0.801578
Cigarettes Per Day	genus.Allisonella	MR PRESSO	46	-0.349059		0.0174557					0.888	NA	NA
Cigarettes Per Day	genus.Allisonella	cML-MA	46	-0.352488	0.161625	0.0291905	0.523659	0.547891
Cigarettes Per Day	genus.Alloprevotella	Inverse variance weighted	34	0.00126572	0.237954	0.995756	0.99993	0.999825		0.0114452
Cigarettes Per Day	genus.Alloprevotella	Weighted median	34	0.0635099	0.277596	0.819036	0.987149	0.97124
Cigarettes Per Day	genus.Alloprevotella	MR Egger	34	0.278247	0.430614	0.522781	0.856162	0.907467	0.444696
Cigarettes Per Day	genus.Alloprevotella	MR PRESSO	34	0.00126572		0.995788					0.014	NA	NA
Cigarettes Per Day	genus.Alloprevotella	cML-MA	34	0.0091231	0.189531	0.961609	0.996398	0.999825
Cigarettes Per Day	genus.Anaerofilum	Inverse variance weighted	51	0.00328477	0.123883	0.978847	0.995229	0.999825		0.759956
Cigarettes Per Day	genus.Anaerofilum	Weighted median	51	0.151081	0.195215	0.438979	0.94371	0.892444
Cigarettes Per Day	genus.Anaerofilum	MR Egger	51	0.288115	0.229768	0.215814	0.856162	0.792301	0.147438
Cigarettes Per Day	genus.Anaerofilum	MR PRESSO	51	0.00328477		0.977536					0.728	NA	NA
Cigarettes Per Day	genus.Anaerofilum	cML-MA	51	0.00372522	0.12473	0.976174	0.996398	0.999825
Cigarettes Per Day	genus.Anaerostipes	Inverse variance weighted	52	-0.161412	0.0700366	0.0211844	0.514989	0.469977		0.353088
Cigarettes Per Day	genus.Anaerostipes	Weighted median	52	-0.218699	0.107066	0.0410873	0.541839	0.576367
Cigarettes Per Day	genus.Anaerostipes	MR Egger	52	-0.102525	0.131321	0.438648	0.856162	0.892444	0.597346
Cigarettes Per Day	genus.Anaerostipes	MR PRESSO	52	-0.161412		0.0252903					0.415	NA	NA
Cigarettes Per Day	genus.Anaerostipes	cML-MA	52	-0.164408	0.0690401	0.01725	0.492962	0.425838
Cigarettes Per Day	genus.Anaerotruncus	Inverse variance weighted	52	0.0235179	0.0696864	0.735754	0.903716	0.949489		0.456847
Cigarettes Per Day	genus.Anaerotruncus	Weighted median	52	-0.0112092	0.10607	0.915839	0.996209	0.991974
Cigarettes Per Day	genus.Anaerotruncus	MR Egger	52	-0.112409	0.128936	0.387472	0.856162	0.866494	0.217053
Cigarettes Per Day	genus.Anaerotruncus	MR PRESSO	52	0.0235179		0.737139					0.477	NA	NA
Cigarettes Per Day	genus.Anaerotruncus	cML-MA	52	0.0231841	0.0696456	0.739219	0.901591	0.950114
Cigarettes Per Day	genus.Bacteroides	Inverse variance weighted	52	-0.0722892	0.0697025	0.299684	0.665812	0.830447		0.250844
Cigarettes Per Day	genus.Bacteroides	Weighted median	52	-0.117528	0.0974421	0.227767	0.935965	0.797815
Cigarettes Per Day	genus.Bacteroides	MR Egger	52	-0.174623	0.129895	0.184905	0.856162	0.774018	0.354743
Cigarettes Per Day	genus.Bacteroides	MR PRESSO	52	-0.0722892		0.304577					0.287	NA	NA
Cigarettes Per Day	genus.Bacteroides	cML-MA	52	-0.0687751	0.0668619	0.303661	0.649159	0.830656
Cigarettes Per Day	genus.Barnesiella	Inverse variance weighted	51	-0.0764656	0.0744227	0.304209	0.665812	0.831702		0.773939
Cigarettes Per Day	genus.Barnesiella	Weighted median	51	-0.0513036	0.112333	0.647878	0.949322	0.924337
Cigarettes Per Day	genus.Barnesiella	MR Egger	51	-0.0683524	0.138396	0.623592	0.856162	0.921889	0.944849
Cigarettes Per Day	genus.Barnesiella	MR PRESSO	51	-0.0764656		0.263815					0.839	NA	NA
Cigarettes Per Day	genus.Barnesiella	cML-MA	51	-0.0781744	0.0750251	0.297423	0.649159	0.8289
Cigarettes Per Day	genus.Bifidobacterium	Inverse variance weighted	52	0.0583835	0.0743582	0.432357	0.762803	0.891442		0.355246
Cigarettes Per Day	genus.Bifidobacterium	Weighted median	52	0.100138	0.113064	0.375794	0.937895	0.862505
Cigarettes Per Day	genus.Bifidobacterium	MR Egger	52	0.0953029	0.139414	0.497387	0.856162	0.90615	0.754683
Cigarettes Per Day	genus.Bifidobacterium	MR PRESSO	52	0.0583835		0.435989					0.417	NA	NA
Cigarettes Per Day	genus.Bifidobacterium	cML-MA	52	0.0595195	0.0733924	0.417379	0.732757	0.88199
Cigarettes Per Day	genus.Bilophila	Inverse variance weighted	51	-0.117718	0.0782838	0.132649	0.639123	0.745556		0.834098
Cigarettes Per Day	genus.Bilophila	Weighted median	51	-0.216766	0.116838	0.063558	0.661258	0.647848
Cigarettes Per Day	genus.Bilophila	MR Egger	51	-0.323775	0.145473	0.0306692	0.808899	0.551545	0.0992179
Cigarettes Per Day	genus.Bilophila	MR PRESSO	51	-0.117718		0.10813					0.794	NA	NA
Cigarettes Per Day	genus.Bilophila	cML-MA	51	-0.120699	0.0789988	0.126547	0.579841	0.738126
Cigarettes Per Day	genus.Blautia	Inverse variance weighted	52	-0.0174912	0.0657861	0.790332	0.93162	0.964263		0.698893
Cigarettes Per Day	genus.Blautia	Weighted median	52	0.0484756	0.0958296	0.612961	0.944998	0.921889
Cigarettes Per Day	genus.Blautia	MR Egger	52	0.0867675	0.122425	0.481778	0.856162	0.90615	0.317458
Cigarettes Per Day	genus.Blautia	MR PRESSO	52	-0.0174912		0.779147					0.715	NA	NA
Cigarettes Per Day	genus.Blautia	cML-MA	52	-0.0174287	0.0662533	0.792503	0.92899	0.964651
Cigarettes Per Day	genus.Butyricicoccus	Inverse variance weighted	52	-0.172151	0.0676316	0.0109144	0.514989	0.373004		0.65169
Cigarettes Per Day	genus.Butyricicoccus	Weighted median	52	-0.262233	0.102255	0.0103327	0.444905	0.373004
Cigarettes Per Day	genus.Butyricicoccus	MR Egger	52	-0.326117	0.125635	0.0123581	0.725745	0.373004	0.152145
Cigarettes Per Day	genus.Butyricicoccus	MR PRESSO	52	-0.172151		0.0111875					0.591	NA	NA
Cigarettes Per Day	genus.Butyricicoccus	cML-MA	52	-0.174099	0.0682377	0.0107304	0.492962	0.373004
Cigarettes Per Day	genus.Butyricimonas	Inverse variance weighted	51	-0.0366246	0.0855462	0.668559	0.849794	0.930817		0.825535
Cigarettes Per Day	genus.Butyricimonas	Weighted median	51	0.0275413	0.134916	0.838247	0.987149	0.978494
Cigarettes Per Day	genus.Butyricimonas	MR Egger	51	-0.0748959	0.158904	0.639499	0.856162	0.923469	0.77624
Cigarettes Per Day	genus.Butyricimonas	MR PRESSO	51	-0.0366246		0.633387					0.86	NA	NA
Cigarettes Per Day	genus.Butyricimonas	cML-MA	51	-0.0368413	0.0860871	0.668685	0.849955	0.930817
Cigarettes Per Day	genus.Butyrivibrio	Inverse variance weighted	51	-0.0860582	0.151091	0.568964	0.83369	0.916744		0.942917
Cigarettes Per Day	genus.Butyrivibrio	Weighted median	51	-0.237484	0.21822	0.276472	0.935965	0.82063
Cigarettes Per Day	genus.Butyrivibrio	MR Egger	51	-0.289023	0.282693	0.311616	0.856162	0.833845	0.399745
Cigarettes Per Day	genus.Butyrivibrio	MR PRESSO	51	-0.0860582		0.500113					0.959	NA	NA
Cigarettes Per Day	genus.Butyrivibrio	cML-MA	51	-0.088484	0.152099	0.560734	0.791352	0.915867
Cigarettes Per Day	genus.CandidatusSoleaferrea	Inverse variance weighted	51	-0.206262	0.118225	0.0810448	0.639123	0.679472		0.26888
Cigarettes Per Day	genus.CandidatusSoleaferrea	Weighted median	51	-0.461994	0.179214	0.00994036	0.444905	0.373004
Cigarettes Per Day	genus.CandidatusSoleaferrea	MR Egger	51	-0.134833	0.221728	0.54593	0.856162	0.912481	0.704028
Cigarettes Per Day	genus.CandidatusSoleaferrea	MR PRESSO	51	-0.206262		0.0871892					0.26	NA	NA
Cigarettes Per Day	genus.CandidatusSoleaferrea	cML-MA	51	-0.207615	0.114381	0.0695045	0.579841	0.65902
Cigarettes Per Day	genus.Catenibacterium	Inverse variance weighted	45	0.168213	0.161574	0.297836	0.665812	0.829284		0.568816
Cigarettes Per Day	genus.Catenibacterium	Weighted median	45	0.2692	0.25382	0.288874	0.935965	0.825027
Cigarettes Per Day	genus.Catenibacterium	MR Egger	45	0.344635	0.295388	0.249754	0.856162	0.814855	0.479424
Cigarettes Per Day	genus.Catenibacterium	MR PRESSO	45	0.168213		0.288255					0.603	NA	NA
Cigarettes Per Day	genus.Catenibacterium	cML-MA	45	0.169964	0.162766	0.296382	0.649159	0.8289
Cigarettes Per Day	genus.ChristensenellaceaeR.7group	Inverse variance weighted	52	-0.0146172	0.072872	0.841021	0.948959	0.978548		0.282483
Cigarettes Per Day	genus.ChristensenellaceaeR.7group	Weighted median	52	-0.00366401	0.113959	0.974351	0.996209	0.999825
Cigarettes Per Day	genus.ChristensenellaceaeR.7group	MR Egger	52	-0.123726	0.135604	0.365936	0.856162	0.85754	0.344464
Cigarettes Per Day	genus.ChristensenellaceaeR.7group	MR PRESSO	52	-0.0146172		0.841819					0.277	NA	NA
Cigarettes Per Day	genus.ChristensenellaceaeR.7group	cML-MA	52	-0.0105491	0.0704927	0.881042	0.958247	0.984453
Cigarettes Per Day	genus.Clostridiumsensustricto1	Inverse variance weighted	51	0.0376329	0.0751331	0.616454	0.838165	0.921889		0.93964
Cigarettes Per Day	genus.Clostridiumsensustricto1	Weighted median	51	0.194514	0.115871	0.0932078	0.678416	0.696419
Cigarettes Per Day	genus.Clostridiumsensustricto1	MR Egger	51	0.111457	0.140067	0.430022	0.856162	0.891442	0.53519
Cigarettes Per Day	genus.Clostridiumsensustricto1	MR PRESSO	51	0.0376329		0.55235					0.934	NA	NA
Cigarettes Per Day	genus.Clostridiumsensustricto1	cML-MA	51	0.0382151	0.07556	0.613027	0.818662	0.921889
Cigarettes Per Day	genus.Collinsella	Inverse variance weighted	51	0.0643532	0.073769	0.383012	0.734686	0.864671		0.710169
Cigarettes Per Day	genus.Collinsella	Weighted median	51	-0.0312545	0.106385	0.76892	0.984508	0.956695
Cigarettes Per Day	genus.Collinsella	MR Egger	51	-0.0462876	0.136928	0.736775	0.88834	0.949489	0.342214
Cigarettes Per Day	genus.Collinsella	MR PRESSO	51	0.0643532		0.356966					0.728	NA	NA
Cigarettes Per Day	genus.Collinsella	cML-MA	51	0.0611	0.0749154	0.414737	0.732757	0.879049
Cigarettes Per Day	genus.Coprobacter	Inverse variance weighted	51	-0.0311742	0.108671	0.774214	0.92933	0.957976		0.844661
Cigarettes Per Day	genus.Coprobacter	Weighted median	51	-0.181174	0.164245	0.269996	0.935965	0.817671
Cigarettes Per Day	genus.Coprobacter	MR Egger	51	-0.399122	0.202873	0.0548171	0.856162	0.618808	0.0366997
Cigarettes Per Day	genus.Coprobacter	MR PRESSO	51	-0.0311742		0.760137					0.723	NA	NA
Cigarettes Per Day	genus.Coprobacter	cML-MA	51	-0.0321423	0.109457	0.769023	0.916745	0.956695
Cigarettes Per Day	genus.Coprococcus1	Inverse variance weighted	52	-0.0501917	0.068573	0.464202	0.774637	0.899887		0.968133
Cigarettes Per Day	genus.Coprococcus1	Weighted median	52	-0.056792	0.100727	0.572875	0.944998	0.916744
Cigarettes Per Day	genus.Coprococcus1	MR Egger	52	-0.0552169	0.127516	0.666862	0.856162	0.930482	0.962905
Cigarettes Per Day	genus.Coprococcus1	MR PRESSO	52	-0.0501917		0.368257					0.982	NA	NA
Cigarettes Per Day	genus.Coprococcus1	cML-MA	52	-0.0509062	0.0689378	0.460249	0.760304	0.899887
Cigarettes Per Day	genus.Coprococcus2	Inverse variance weighted	51	-0.077539	0.0834868	0.353014	0.69293	0.851516		0.740518
Cigarettes Per Day	genus.Coprococcus2	Weighted median	51	0.138556	0.134286	0.302165	0.935965	0.830447
Cigarettes Per Day	genus.Coprococcus2	MR Egger	51	0.129213	0.155806	0.410945	0.856162	0.877437	0.122465
Cigarettes Per Day	genus.Coprococcus2	MR PRESSO	51	-0.077539		0.330935					0.603	NA	NA
Cigarettes Per Day	genus.Coprococcus2	cML-MA	51	-0.076205	0.0843446	0.366263	0.700704	0.857622
Cigarettes Per Day	genus.Coprococcus3	Inverse variance weighted	52	-0.0229731	0.0773119	0.766353	0.929314	0.956695		0.134192
Cigarettes Per Day	genus.Coprococcus3	Weighted median	52	-0.0338447	0.110092	0.758521	0.984508	0.955458
Cigarettes Per Day	genus.Coprococcus3	MR Egger	52	-0.0639414	0.145065	0.661274	0.856162	0.927397	0.739069
Cigarettes Per Day	genus.Coprococcus3	MR PRESSO	52	-0.0229731		0.76756					0.157	NA	NA
Cigarettes Per Day	genus.Coprococcus3	cML-MA	52	-0.00932607	0.0721134	0.8971	0.965756	0.989261
Cigarettes Per Day	genus.DefluviitaleaceaeUCG011	Inverse variance weighted	51	0.0761351	0.0993239	0.443359	0.77313	0.89367		0.460714
Cigarettes Per Day	genus.DefluviitaleaceaeUCG011	Weighted median	51	-0.11582	0.159042	0.466469	0.94371	0.899887
Cigarettes Per Day	genus.DefluviitaleaceaeUCG011	MR Egger	51	-0.15975	0.182043	0.384474	0.856162	0.864754	0.130589
Cigarettes Per Day	genus.DefluviitaleaceaeUCG011	MR PRESSO	51	0.0761351		0.446963					0.423	NA	NA
Cigarettes Per Day	genus.DefluviitaleaceaeUCG011	cML-MA	51	0.0765151	0.0985636	0.43757	0.732757	0.892442
Cigarettes Per Day	genus.Desulfovibrio	Inverse variance weighted	51	-0.0410205	0.0925632	0.657649	0.849794	0.92667		0.945521
Cigarettes Per Day	genus.Desulfovibrio	Weighted median	51	-0.12245	0.146855	0.404384	0.94371	0.871974
Cigarettes Per Day	genus.Desulfovibrio	MR Egger	51	-0.233946	0.172337	0.180845	0.856162	0.774018	0.190612
Cigarettes Per Day	genus.Desulfovibrio	MR PRESSO	51	-0.0410205		0.603873					0.921	NA	NA
Cigarettes Per Day	genus.Desulfovibrio	cML-MA	51	-0.0410091	0.0931174	0.659646	0.843994	0.927381
Cigarettes Per Day	genus.Dialister	Inverse variance weighted	51	-0.0760288	0.0814182	0.350404	0.69293	0.851516		0.941988
Cigarettes Per Day	genus.Dialister	Weighted median	51	0.00163187	0.121528	0.989286	0.996209	0.999825
Cigarettes Per Day	genus.Dialister	MR Egger	51	0.00844055	0.151594	0.955824	0.990259	0.999825	0.511986
Cigarettes Per Day	genus.Dialister	MR PRESSO	51	-0.0760288		0.269273					0.943	NA	NA
Cigarettes Per Day	genus.Dialister	cML-MA	51	-0.076631	0.081885	0.349357	0.68892	0.850756
Cigarettes Per Day	genus.Dorea	Inverse variance weighted	52	0.0152614	0.0669274	0.819624	0.939894	0.97124		0.980355
Cigarettes Per Day	genus.Dorea	Weighted median	52	-0.116639	0.103335	0.259002	0.935965	0.814855
Cigarettes Per Day	genus.Dorea	MR Egger	52	-0.182	0.124486	0.149995	0.856162	0.771575	0.0660345
Cigarettes Per Day	genus.Dorea	MR PRESSO	52	0.0152614		0.784653					0.953	NA	NA
Cigarettes Per Day	genus.Dorea	cML-MA	52	0.0152502	0.0672903	0.820709	0.932858	0.97124
Cigarettes Per Day	genus.Eggerthella	Inverse variance weighted	51	0.172583	0.122802	0.159908	0.639123	0.774018		0.511999
Cigarettes Per Day	genus.Eggerthella	Weighted median	51	-0.0514044	0.192433	0.78937	0.985544	0.964263
Cigarettes Per Day	genus.Eggerthella	MR Egger	51	0.20404	0.227839	0.374874	0.856162	0.862505	0.870473
Cigarettes Per Day	genus.Eggerthella	MR PRESSO	51	0.172583		0.157979					0.47	NA	NA
Cigarettes Per Day	genus.Eggerthella	cML-MA	51	0.17032	0.125788	0.175728	0.579841	0.774018
Cigarettes Per Day	genus.Eisenbergiella	Inverse variance weighted	51	0.204358	0.130066	0.116139	0.639123	0.738126		0.150803
Cigarettes Per Day	genus.Eisenbergiella	Weighted median	51	0.401367	0.19543	0.0399984	0.541839	0.57552
Cigarettes Per Day	genus.Eisenbergiella	MR Egger	51	0.404736	0.241705	0.100403	0.856162	0.707176	0.330097
Cigarettes Per Day	genus.Eisenbergiella	MR PRESSO	51	0.204358		0.122447					0.128	NA	NA
Cigarettes Per Day	genus.Eisenbergiella	cML-MA	51	0.202393	0.120413	0.0927981	0.579841	0.696419
Cigarettes Per Day	genus.Enterorhabdus	Inverse variance weighted	51	0.0487429	0.103656	0.638187	0.838165	0.923469		0.390538
Cigarettes Per Day	genus.Enterorhabdus	Weighted median	51	0.0187654	0.151767	0.901596	0.996209	0.990662
Cigarettes Per Day	genus.Enterorhabdus	MR Egger	51	-0.146675	0.191139	0.446541	0.856162	0.896643	0.230381
Cigarettes Per Day	genus.Enterorhabdus	MR PRESSO	51	0.0487429		0.640231					0.388	NA	NA
Cigarettes Per Day	genus.Enterorhabdus	cML-MA	51	0.0489399	0.101861	0.630903	0.829608	0.921889
Cigarettes Per Day	genus.Erysipelatoclostridium	Inverse variance weighted	51	0.0540211	0.0947338	0.568514	0.83369	0.916744		0.228487
Cigarettes Per Day	genus.Erysipelatoclostridium	Weighted median	51	-0.0109344	0.137316	0.936532	0.996209	0.997452
Cigarettes Per Day	genus.Erysipelatoclostridium	MR Egger	51	0.000853115	0.17754	0.996186	0.996186	0.999825	0.723852
Cigarettes Per Day	genus.Erysipelatoclostridium	MR PRESSO	51	0.0540211		0.571068					0.256	NA	NA
Cigarettes Per Day	genus.Erysipelatoclostridium	cML-MA	51	0.053019	0.0904209	0.557635	0.791352	0.915526
Cigarettes Per Day	genus.ErysipelotrichaceaeUCG003	Inverse variance weighted	51	-0.209552	0.0852909	0.0140138	0.514989	0.38722		0.0689822
Cigarettes Per Day	genus.ErysipelotrichaceaeUCG003	Weighted median	51	-0.0742496	0.116327	0.523289	0.94371	0.907467
Cigarettes Per Day	genus.ErysipelotrichaceaeUCG003	MR Egger	51	0.0177714	0.155719	0.909605	0.964456	0.990925	0.0898061
Cigarettes Per Day	genus.ErysipelotrichaceaeUCG003	MR PRESSO	51	-0.209552		0.0175275					0.043	-0.181985	0.0213332
Cigarettes Per Day	genus.ErysipelotrichaceaeUCG003	cML-MA	51	-0.191897	0.0750427	0.0105527	0.492962	0.373004
Cigarettes Per Day	genus.Escherichia.Shigella	Inverse variance weighted	51	0.0710806	0.0839288	0.397042	0.73469	0.871974		0.412518
Cigarettes Per Day	genus.Escherichia.Shigella	Weighted median	51	0.0115435	0.127984	0.928132	0.996209	0.99567
Cigarettes Per Day	genus.Escherichia.Shigella	MR Egger	51	-0.14525	0.1534	0.348353	0.856162	0.850709	0.100817
Cigarettes Per Day	genus.Escherichia.Shigella	MR PRESSO	51	0.0710806		0.401078					0.391	NA	NA
Cigarettes Per Day	genus.Escherichia.Shigella	cML-MA	51	0.0716483	0.0819399	0.3819	0.700704	0.864671
Cigarettes Per Day	genus.Faecalibacterium	Inverse variance weighted	52	-0.0477705	0.0724102	0.509433	0.814479	0.90615		0.135182
Cigarettes Per Day	genus.Faecalibacterium	Weighted median	52	-0.0137093	0.0972174	0.887857	0.996209	0.986623
Cigarettes Per Day	genus.Faecalibacterium	MR Egger	52	-0.0161429	0.135958	0.905962	0.964456	0.990662	0.783792
Cigarettes Per Day	genus.Faecalibacterium	MR PRESSO	52	-0.0477705		0.512402					0.181	NA	NA
Cigarettes Per Day	genus.Faecalibacterium	cML-MA	52	-0.0491501	0.0667842	0.461759	0.760304	0.899887
Cigarettes Per Day	genus.FamilyXIIIAD3011group	Inverse variance weighted	51	-0.161312	0.0800219	0.0438153	0.589902	0.577895		0.195889
Cigarettes Per Day	genus.FamilyXIIIAD3011group	Weighted median	51	-0.0936515	0.113331	0.408605	0.94371	0.874144
Cigarettes Per Day	genus.FamilyXIIIAD3011group	MR Egger	51	-0.131345	0.150472	0.386982	0.856162	0.866494	0.814369
Cigarettes Per Day	genus.FamilyXIIIAD3011group	MR PRESSO	51	-0.161312		0.0492049					0.274	NA	NA
Cigarettes Per Day	genus.FamilyXIIIAD3011group	cML-MA	51	-0.173812	0.0767338	0.0235049	0.495953	0.485125
Cigarettes Per Day	genus.FamilyXIIIUCG001	Inverse variance weighted	51	-0.115977	0.0784205	0.139165	0.639123	0.759623		0.496147
Cigarettes Per Day	genus.FamilyXIIIUCG001	Weighted median	51	-0.185288	0.114052	0.104248	0.733211	0.717927
Cigarettes Per Day	genus.FamilyXIIIUCG001	MR Egger	51	-0.139382	0.145747	0.343601	0.856162	0.846406	0.849691
Cigarettes Per Day	genus.FamilyXIIIUCG001	MR PRESSO	51	-0.115977		0.139354					0.574	NA	NA
Cigarettes Per Day	genus.FamilyXIIIUCG001	cML-MA	51	-0.123492	0.0798726	0.122077	0.579841	0.738126
Cigarettes Per Day	genus.Flavonifractor	Inverse variance weighted	51	0.0701746	0.0858091	0.413472	0.745664	0.878445		0.692124
Cigarettes Per Day	genus.Flavonifractor	Weighted median	51	0.0680973	0.131453	0.604434	0.944998	0.921889
Cigarettes Per Day	genus.Flavonifractor	MR Egger	51	0.0209563	0.159687	0.896128	0.964456	0.989261	0.716337
Cigarettes Per Day	genus.Flavonifractor	MR PRESSO	51	0.0701746		0.385918					0.756	NA	NA
Cigarettes Per Day	genus.Flavonifractor	cML-MA	51	0.0708716	0.0864032	0.412078	0.732757	0.878065
Cigarettes Per Day	genus.Fusicatenibacter	Inverse variance weighted	52	-0.0440022	0.0673675	0.513649	0.814479	0.907467		0.517806
Cigarettes Per Day	genus.Fusicatenibacter	Weighted median	52	-0.0323016	0.111707	0.772457	0.984508	0.957948
Cigarettes Per Day	genus.Fusicatenibacter	MR Egger	52	-0.148036	0.125325	0.243105	0.856162	0.81078	0.329642
Cigarettes Per Day	genus.Fusicatenibacter	MR PRESSO	52	-0.0440022		0.511858					0.52	NA	NA
Cigarettes Per Day	genus.Fusicatenibacter	cML-MA	52	-0.0442951	0.0679252	0.514327	0.78074	0.907467
Cigarettes Per Day	genus.Gordonibacter	Inverse variance weighted	51	0.0890091	0.192334	0.64352	0.838165	0.923469		0.000403658
Cigarettes Per Day	genus.Gordonibacter	Weighted median	51	-0.152167	0.235221	0.517689	0.94371	0.907467
Cigarettes Per Day	genus.Gordonibacter	MR Egger	51	0.199454	0.36021	0.582291	0.856162	0.918424	0.717484
Cigarettes Per Day	genus.Gordonibacter	MR PRESSO	51	0.0890091		0.645528					<0.001	NA	NA
Cigarettes Per Day	genus.Gordonibacter	cML-MA	51	0.0842679	0.146943	0.566323	0.791352	0.916744
Cigarettes Per Day	genus.Haemophilus	Inverse variance weighted	51	-0.131011	0.101148	0.195236	0.639123	0.774018		0.173243
Cigarettes Per Day	genus.Haemophilus	Weighted median	51	-0.182914	0.144085	0.204268	0.935965	0.780022
Cigarettes Per Day	genus.Haemophilus	MR Egger	51	-0.094533	0.190399	0.621762	0.856162	0.921889	0.821367
Cigarettes Per Day	genus.Haemophilus	MR PRESSO	51	-0.131011		0.201185					0.221	NA	NA
Cigarettes Per Day	genus.Haemophilus	cML-MA	51	-0.137394	0.0954413	0.149991	0.579841	0.771575
Cigarettes Per Day	genus.Holdemanella	Inverse variance weighted	51	-0.00378018	0.115165	0.973815	0.995229	0.999825		0.0783427
Cigarettes Per Day	genus.Holdemanella	Weighted median	51	-0.107428	0.153195	0.483146	0.94371	0.90615
Cigarettes Per Day	genus.Holdemanella	MR Egger	51	-0.112759	0.216117	0.604196	0.856162	0.921889	0.55295
Cigarettes Per Day	genus.Holdemanella	MR PRESSO	51	-0.00378018		0.973946					0.1	NA	NA
Cigarettes Per Day	genus.Holdemanella	cML-MA	51	-0.00289451	0.102906	0.97756	0.996398	0.999825
Cigarettes Per Day	genus.Holdemania	Inverse variance weighted	51	0.0123643	0.107553	0.908477	0.978003	0.990708		0.0772811
Cigarettes Per Day	genus.Holdemania	Weighted median	51	0.154936	0.150369	0.302835	0.935965	0.830447
Cigarettes Per Day	genus.Holdemania	MR Egger	51	0.278298	0.196866	0.163789	0.856162	0.774018	0.115479
Cigarettes Per Day	genus.Holdemania	MR PRESSO	51	0.0123643		0.908937					0.067	NA	NA
Cigarettes Per Day	genus.Holdemania	cML-MA	51	0.00862281	0.0944755	0.927278	0.993176	0.99567
Cigarettes Per Day	genus.Howardella	Inverse variance weighted	51	0.0769725	0.156957	0.623847	0.838165	0.921889		0.174482
Cigarettes Per Day	genus.Howardella	Weighted median	51	0.0494472	0.228837	0.828925	0.987149	0.97466
Cigarettes Per Day	genus.Howardella	MR Egger	51	0.181827	0.295693	0.541454	0.856162	0.911245	0.676466
Cigarettes Per Day	genus.Howardella	MR PRESSO	51	0.0769725		0.625992					0.231	NA	NA
Cigarettes Per Day	genus.Howardella	cML-MA	51	0.0849732	0.147477	0.564495	0.791352	0.916736
Cigarettes Per Day	genus.Hungatella	Inverse variance weighted	51	0.138364	0.139996	0.322985	0.667692	0.841699		0.456844
Cigarettes Per Day	genus.Hungatella	Weighted median	51	0.211587	0.202681	0.296513	0.935965	0.8289
Cigarettes Per Day	genus.Hungatella	MR Egger	51	-0.148028	0.260181	0.571995	0.856162	0.916744	0.198916
Cigarettes Per Day	genus.Hungatella	MR PRESSO	51	0.138364		0.327743					0.468	NA	NA
Cigarettes Per Day	genus.Hungatella	cML-MA	51	0.138725	0.139812	0.32109	0.655159	0.841699
Cigarettes Per Day	genus.Intestinibacter	Inverse variance weighted	51	-0.0217529	0.0896186	0.808216	0.939894	0.969282		0.149707
Cigarettes Per Day	genus.Intestinibacter	Weighted median	51	-0.176196	0.122353	0.149849	0.878283	0.771575
Cigarettes Per Day	genus.Intestinibacter	MR Egger	51	-0.24503	0.16439	0.142491	0.856162	0.762082	0.113892
Cigarettes Per Day	genus.Intestinibacter	MR PRESSO	51	-0.0217529		0.809209					0.124	NA	NA
Cigarettes Per Day	genus.Intestinibacter	cML-MA	51	-0.0226607	0.0810461	0.779783	0.922187	0.960143
Cigarettes Per Day	genus.Intestinimonas	Inverse variance weighted	51	-0.0541555	0.0810486	0.504015	0.814479	0.90615		0.772461
Cigarettes Per Day	genus.Intestinimonas	Weighted median	51	0.067374	0.129587	0.603123	0.944998	0.921799
Cigarettes Per Day	genus.Intestinimonas	MR Egger	51	0.0882421	0.150996	0.561631	0.856162	0.915867	0.269137
Cigarettes Per Day	genus.Intestinimonas	MR PRESSO	51	-0.0541555		0.472581					0.754	NA	NA
Cigarettes Per Day	genus.Intestinimonas	cML-MA	51	-0.0540497	0.0817179	0.508344	0.78074	0.90615
Cigarettes Per Day	genus.Lachnoclostridium	Inverse variance weighted	52	-0.020287	0.0664326	0.760079	0.927033	0.955458		0.575808
Cigarettes Per Day	genus.Lachnoclostridium	Weighted median	52	0.0593074	0.0977534	0.544047	0.944998	0.911754
Cigarettes Per Day	genus.Lachnoclostridium	MR Egger	52	0.0420216	0.123614	0.735324	0.88834	0.949489	0.552732
Cigarettes Per Day	genus.Lachnoclostridium	MR PRESSO	52	-0.020287		0.753768					0.627	NA	NA
Cigarettes Per Day	genus.Lachnoclostridium	cML-MA	52	-0.0198464	0.0669905	0.767034	0.916745	0.956695
Cigarettes Per Day	genus.Lachnospira	Inverse variance weighted	52	-0.125199	0.069304	0.0708375	0.639123	0.65902		0.643433
Cigarettes Per Day	genus.Lachnospira	Weighted median	52	0.00679644	0.104259	0.948024	0.996209	0.999825
Cigarettes Per Day	genus.Lachnospira	MR Egger	52	-0.0743124	0.129006	0.567173	0.856162	0.916744	0.642054
Cigarettes Per Day	genus.Lachnospira	MR PRESSO	52	-0.125199		0.0627909					0.677	NA	NA
Cigarettes Per Day	genus.Lachnospira	cML-MA	52	-0.127204	0.0698465	0.0685783	0.579841	0.65902
Cigarettes Per Day	genus.LachnospiraceaeFCS020group	Inverse variance weighted	51	0.0120743	0.075876	0.873565	0.954911	0.983724		0.488796
Cigarettes Per Day	genus.LachnospiraceaeFCS020group	Weighted median	51	-0.00514048	0.119704	0.965747	0.996209	0.999825
Cigarettes Per Day	genus.LachnospiraceaeFCS020group	MR Egger	51	-0.154259	0.14019	0.276555	0.856162	0.82063	0.165562
Cigarettes Per Day	genus.LachnospiraceaeFCS020group	MR PRESSO	51	0.0120743		0.874206					0.461	NA	NA
Cigarettes Per Day	genus.LachnospiraceaeFCS020group	cML-MA	51	0.0120515	0.0760229	0.874044	0.955561	0.983724
Cigarettes Per Day	genus.LachnospiraceaeNC2004group	Inverse variance weighted	51	0.0576394	0.1241	0.642318	0.838165	0.923469		0.148373
Cigarettes Per Day	genus.LachnospiraceaeNC2004group	Weighted median	51	0.228404	0.177841	0.199032	0.935965	0.774018
Cigarettes Per Day	genus.LachnospiraceaeNC2004group	MR Egger	51	0.235916	0.232254	0.314729	0.856162	0.837381	0.367939
Cigarettes Per Day	genus.LachnospiraceaeNC2004group	MR PRESSO	51	0.0576394		0.644334					0.186	NA	NA
Cigarettes Per Day	genus.LachnospiraceaeNC2004group	cML-MA	51	0.0611015	0.11441	0.593302	0.802479	0.92029
Cigarettes Per Day	genus.LachnospiraceaeND3007group	Inverse variance weighted	52	-0.126084	0.0725923	0.0824097	0.639123	0.682211		0.433146
Cigarettes Per Day	genus.LachnospiraceaeND3007group	Weighted median	52	-0.170014	0.109686	0.12114	0.774562	0.738126
Cigarettes Per Day	genus.LachnospiraceaeND3007group	MR Egger	52	-0.253224	0.13464	0.0658372	0.856162	0.652669	0.268032
Cigarettes Per Day	genus.LachnospiraceaeND3007group	MR PRESSO	52	-0.126084		0.0884467					0.471	NA	NA
Cigarettes Per Day	genus.LachnospiraceaeND3007group	cML-MA	52	-0.130556	0.0726015	0.0721365	0.579841	0.65902
Cigarettes Per Day	genus.LachnospiraceaeNK4A136group	Inverse variance weighted	52	-0.078405	0.0677377	0.247076	0.64565	0.814855		0.966543
Cigarettes Per Day	genus.LachnospiraceaeNK4A136group	Weighted median	52	0.00461244	0.108048	0.96595	0.996209	0.999825
Cigarettes Per Day	genus.LachnospiraceaeNK4A136group	MR Egger	52	0.139938	0.12606	0.272271	0.856162	0.818226	0.0452484
Cigarettes Per Day	genus.LachnospiraceaeNK4A136group	MR PRESSO	52	-0.078405		0.183236					0.908	NA	NA
Cigarettes Per Day	genus.LachnospiraceaeNK4A136group	cML-MA	52	-0.0790766	0.0681372	0.245825	0.62808	0.814424
Cigarettes Per Day	genus.LachnospiraceaeUCG001	Inverse variance weighted	51	-0.0184347	0.087846	0.833783	0.94585	0.976942		0.626708
Cigarettes Per Day	genus.LachnospiraceaeUCG001	Weighted median	51	0.170882	0.131546	0.193937	0.935965	0.774018
Cigarettes Per Day	genus.LachnospiraceaeUCG001	MR Egger	51	0.0681347	0.163198	0.678139	0.856162	0.932033	0.531998
Cigarettes Per Day	genus.LachnospiraceaeUCG001	MR PRESSO	51	-0.0184347		0.827015					0.644	NA	NA
Cigarettes Per Day	genus.LachnospiraceaeUCG001	cML-MA	51	-0.0178678	0.0885546	0.840095	0.938676	0.978548
Cigarettes Per Day	genus.LachnospiraceaeUCG004	Inverse variance weighted	52	-0.110559	0.0741681	0.136053	0.639123	0.752954		0.44568
Cigarettes Per Day	genus.LachnospiraceaeUCG004	Weighted median	52	-0.0602058	0.12166	0.620692	0.944998	0.921889
Cigarettes Per Day	genus.LachnospiraceaeUCG004	MR Egger	52	-0.133137	0.13905	0.342936	0.856162	0.845993	0.848133
Cigarettes Per Day	genus.LachnospiraceaeUCG004	MR PRESSO	52	-0.110559		0.141216					0.491	NA	NA
Cigarettes Per Day	genus.LachnospiraceaeUCG004	cML-MA	52	-0.112634	0.0748095	0.132168	0.579841	0.744518
Cigarettes Per Day	genus.LachnospiraceaeUCG008	Inverse variance weighted	51	-0.0395218	0.111489	0.72297	0.903716	0.947405		0.278111
Cigarettes Per Day	genus.LachnospiraceaeUCG008	Weighted median	51	0.0167759	0.164266	0.918656	0.996209	0.992693
Cigarettes Per Day	genus.LachnospiraceaeUCG008	MR Egger	51	0.110041	0.207759	0.59874	0.856162	0.92048	0.397223
Cigarettes Per Day	genus.LachnospiraceaeUCG008	MR PRESSO	51	-0.0395218		0.724461					0.339	NA	NA
Cigarettes Per Day	genus.LachnospiraceaeUCG008	cML-MA	51	-0.0398766	0.107048	0.709512	0.891113	0.944942
Cigarettes Per Day	genus.LachnospiraceaeUCG010	Inverse variance weighted	51	-0.0584215	0.0777269	0.452276	0.774637	0.898037		0.775174
Cigarettes Per Day	genus.LachnospiraceaeUCG010	Weighted median	51	-0.0481896	0.11848	0.684206	0.976629	0.932033
Cigarettes Per Day	genus.LachnospiraceaeUCG010	MR Egger	51	-0.0969468	0.144819	0.506361	0.856162	0.90615	0.753886
Cigarettes Per Day	genus.LachnospiraceaeUCG010	MR PRESSO	51	-0.0584215		0.41264					0.821	NA	NA
Cigarettes Per Day	genus.LachnospiraceaeUCG010	cML-MA	51	-0.0609372	0.0784357	0.437214	0.732757	0.892248
Cigarettes Per Day	genus.Lactobacillus	Inverse variance weighted	51	0.0317869	0.115561	0.783266	0.92933	0.961115		0.265358
Cigarettes Per Day	genus.Lactobacillus	Weighted median	51	-0.124402	0.158801	0.433403	0.94371	0.891442
Cigarettes Per Day	genus.Lactobacillus	MR Egger	51	-0.258207	0.2125	0.230154	0.856162	0.798935	0.112601
Cigarettes Per Day	genus.Lactobacillus	MR PRESSO	51	0.0317869		0.784399					0.226	NA	NA
Cigarettes Per Day	genus.Lactobacillus	cML-MA	51	0.0328022	0.108594	0.762605	0.916745	0.955826
Cigarettes Per Day	genus.Lactococcus	Inverse variance weighted	51	-0.08129	0.147674	0.581997	0.838165	0.918424		0.266076
Cigarettes Per Day	genus.Lactococcus	Weighted median	51	-0.170713	0.225336	0.448694	0.94371	0.897174
Cigarettes Per Day	genus.Lactococcus	MR Egger	51	-0.0987686	0.279151	0.724993	0.884738	0.948131	0.941251
Cigarettes Per Day	genus.Lactococcus	MR PRESSO	51	-0.08129		0.584448					0.333	NA	NA
Cigarettes Per Day	genus.Lactococcus	cML-MA	51	-0.0847812	0.142642	0.552268	0.791352	0.913862
Cigarettes Per Day	genus.Marvinbryantia	Inverse variance weighted	51	-0.132155	0.0876313	0.131533	0.639123	0.744032		0.163198
Cigarettes Per Day	genus.Marvinbryantia	Weighted median	51	-0.0797061	0.123942	0.520164	0.94371	0.907467
Cigarettes Per Day	genus.Marvinbryantia	MR Egger	51	-0.0780241	0.164221	0.636814	0.856162	0.922921	0.69742
Cigarettes Per Day	genus.Marvinbryantia	MR PRESSO	51	-0.132155		0.137827					0.224	NA	NA
Cigarettes Per Day	genus.Marvinbryantia	cML-MA	51	-0.131964	0.0819157	0.107185	0.579841	0.72661
Cigarettes Per Day	genus.Methanobrevibacter	Inverse variance weighted	51	-0.200326	0.150616	0.183502	0.639123	0.774018		0.567434
Cigarettes Per Day	genus.Methanobrevibacter	Weighted median	51	-0.183706	0.219623	0.402896	0.94371	0.871974
Cigarettes Per Day	genus.Methanobrevibacter	MR Egger	51	0.0206158	0.282843	0.942192	0.990259	0.998725	0.360592
Cigarettes Per Day	genus.Methanobrevibacter	MR PRESSO	51	-0.200326		0.178658					0.555	NA	NA
Cigarettes Per Day	genus.Methanobrevibacter	cML-MA	51	-0.198668	0.152425	0.192445	0.579841	0.774018
Cigarettes Per Day	genus.Odoribacter	Inverse variance weighted	51	0.0715611	0.0735538	0.330599	0.670734	0.844375		0.901117
Cigarettes Per Day	genus.Odoribacter	Weighted median	51	-0.0178046	0.110634	0.872147	0.996209	0.983137
Cigarettes Per Day	genus.Odoribacter	MR Egger	51	-0.0687034	0.136995	0.618264	0.856162	0.921889	0.230709
Cigarettes Per Day	genus.Odoribacter	MR PRESSO	51	0.0715611		0.271239					0.891	NA	NA
Cigarettes Per Day	genus.Odoribacter	cML-MA	51	0.0717543	0.0740769	0.332721	0.668612	0.844375
Cigarettes Per Day	genus.Olsenella	Inverse variance weighted	51	0.19709	0.143259	0.168897	0.639123	0.774018		0.842886
Cigarettes Per Day	genus.Olsenella	Weighted median	51	0.105112	0.234722	0.654288	0.952102	0.925582
Cigarettes Per Day	genus.Olsenella	MR Egger	51	-0.038984	0.265708	0.883957	0.964456	0.98596	0.296629
Cigarettes Per Day	genus.Olsenella	MR PRESSO	51	0.19709		0.131383					0.859	NA	NA
Cigarettes Per Day	genus.Olsenella	cML-MA	51	0.198852	0.144224	0.167965	0.579841	0.774018
Cigarettes Per Day	genus.Oscillibacter	Inverse variance weighted	51	-0.156043	0.0939794	0.0968342	0.639123	0.699594		0.455431
Cigarettes Per Day	genus.Oscillibacter	Weighted median	51	-0.18475	0.151266	0.221951	0.935965	0.794178
Cigarettes Per Day	genus.Oscillibacter	MR Egger	51	-0.169002	0.175546	0.340413	0.856162	0.844375	0.930584
Cigarettes Per Day	genus.Oscillibacter	MR PRESSO	51	-0.156043		0.101249					0.515	NA	NA
Cigarettes Per Day	genus.Oscillibacter	cML-MA	51	-0.15807	0.094748	0.0952514	0.579841	0.699528
Cigarettes Per Day	genus.Oscillospira	Inverse variance weighted	51	0.0691609	0.0883654	0.433821	0.762803	0.891442		0.700973
Cigarettes Per Day	genus.Oscillospira	Weighted median	51	-0.0185493	0.138526	0.893478	0.996209	0.988044
Cigarettes Per Day	genus.Oscillospira	MR Egger	51	-0.0433383	0.164535	0.793348	0.914735	0.964651	0.421541
Cigarettes Per Day	genus.Oscillospira	MR PRESSO	51	0.0691609		0.408053					0.755	NA	NA
Cigarettes Per Day	genus.Oscillospira	cML-MA	51	0.0694864	0.0890333	0.435123	0.732757	0.891676
Cigarettes Per Day	genus.Oxalobacter	Inverse variance weighted	51	0.186517	0.144515	0.19683	0.639123	0.774018		0.182102
Cigarettes Per Day	genus.Oxalobacter	Weighted median	51	0.0561868	0.217143	0.795824	0.987149	0.965415
Cigarettes Per Day	genus.Oxalobacter	MR Egger	51	-0.215014	0.263385	0.418251	0.856162	0.88241	0.0769479
Cigarettes Per Day	genus.Oxalobacter	MR PRESSO	51	0.186517		0.202767					0.127	NA	NA
Cigarettes Per Day	genus.Oxalobacter	cML-MA	51	0.188258	0.131688	0.15284	0.579841	0.774018
Cigarettes Per Day	genus.Parabacteroides	Inverse variance weighted	52	-0.104211	0.0738825	0.158395	0.639123	0.774018		0.210123
Cigarettes Per Day	genus.Parabacteroides	Weighted median	52	-0.113625	0.111017	0.306074	0.935965	0.832537
Cigarettes Per Day	genus.Parabacteroides	MR Egger	52	-0.289246	0.135385	0.0375583	0.828421	0.57552	0.111428
Cigarettes Per Day	genus.Parabacteroides	MR PRESSO	52	-0.104211		0.164466					0.182	NA	NA
Cigarettes Per Day	genus.Parabacteroides	cML-MA	52	-0.0978114	0.0720164	0.174406	0.579841	0.774018
Cigarettes Per Day	genus.Paraprevotella	Inverse variance weighted	51	0.0137985	0.106538	0.896948	0.970544	0.989261		0.742611
Cigarettes Per Day	genus.Paraprevotella	Weighted median	51	-0.0776421	0.162076	0.631905	0.944998	0.921889
Cigarettes Per Day	genus.Paraprevotella	MR Egger	51	-0.126805	0.199245	0.527459	0.856162	0.909958	0.40772
Cigarettes Per Day	genus.Paraprevotella	MR PRESSO	51	0.0137985		0.889378					0.713	NA	NA
Cigarettes Per Day	genus.Paraprevotella	cML-MA	51	0.0151404	0.107854	0.888361	0.961252	0.986623
Cigarettes Per Day	genus.Parasutterella	Inverse variance weighted	51	0.140072	0.0917622	0.126894	0.639123	0.738126		0.206946
Cigarettes Per Day	genus.Parasutterella	Weighted median	51	0.338834	0.133571	0.0111893	0.444905	0.373004
Cigarettes Per Day	genus.Parasutterella	MR Egger	51	0.389365	0.167244	0.0240769	0.725745	0.492891	0.0833733
Cigarettes Per Day	genus.Parasutterella	MR PRESSO	51	0.140072		0.133196					0.15	NA	NA
Cigarettes Per Day	genus.Parasutterella	cML-MA	51	0.14051	0.0845705	0.0966215	0.579841	0.699594
Cigarettes Per Day	genus.Peptococcus	Inverse variance weighted	51	-0.208745	0.11751	0.0756671	0.639123	0.667354		0.889671
Cigarettes Per Day	genus.Peptococcus	Weighted median	51	-0.141758	0.183406	0.439571	0.94371	0.892444
Cigarettes Per Day	genus.Peptococcus	MR Egger	51	-0.245781	0.218343	0.265789	0.856162	0.815174	0.84133
Cigarettes Per Day	genus.Peptococcus	MR PRESSO	51	-0.208745		0.0450197					0.915	NA	NA
Cigarettes Per Day	genus.Peptococcus	cML-MA	51	-0.210624	0.118256	0.0748981	0.579841	0.662894
Cigarettes Per Day	genus.Phascolarctobacterium	Inverse variance weighted	51	-0.136823	0.0850815	0.107805	0.639123	0.72661		0.931369
Cigarettes Per Day	genus.Phascolarctobacterium	Weighted median	51	0.0362313	0.128527	0.778023	0.984508	0.959216
Cigarettes Per Day	genus.Phascolarctobacterium	MR Egger	51	-0.0191608	0.158782	0.904443	0.964456	0.990662	0.384408
Cigarettes Per Day	genus.Phascolarctobacterium	MR PRESSO	51	-0.136823		0.0636499					0.914	NA	NA
Cigarettes Per Day	genus.Phascolarctobacterium	cML-MA	51	-0.137676	0.0856617	0.10801	0.579841	0.72661
Cigarettes Per Day	genus.Prevotella7	Inverse variance weighted	51	-0.199196	0.150664	0.186126	0.639123	0.774018		0.812013
Cigarettes Per Day	genus.Prevotella7	Weighted median	51	-0.260672	0.244718	0.286789	0.935965	0.82437
Cigarettes Per Day	genus.Prevotella7	MR Egger	51	-0.419211	0.28161	0.142995	0.856162	0.762082	0.359626
Cigarettes Per Day	genus.Prevotella7	MR PRESSO	51	-0.199196		0.150579					0.844	NA	NA
Cigarettes Per Day	genus.Prevotella7	cML-MA	51	-0.202596	0.151781	0.181947	0.579841	0.774018
Cigarettes Per Day	genus.Prevotella9	Inverse variance weighted	51	-0.0791899	0.0894051	0.375756	0.727382	0.862505		0.553557
Cigarettes Per Day	genus.Prevotella9	Weighted median	51	-0.0852488	0.13111	0.515557	0.94371	0.907467
Cigarettes Per Day	genus.Prevotella9	MR Egger	51	-0.083521	0.16741	0.620081	0.856162	0.921889	0.975713
Cigarettes Per Day	genus.Prevotella9	MR PRESSO	51	-0.0791899		0.365455					0.6	NA	NA
Cigarettes Per Day	genus.Prevotella9	cML-MA	51	-0.0785058	0.0904576	0.385463	0.701144	0.865445
Cigarettes Per Day	genus.RikenellaceaeRC9gutgroup	Inverse variance weighted	51	-0.372587	0.158906	0.019042	0.514989	0.446026		0.353975
Cigarettes Per Day	genus.RikenellaceaeRC9gutgroup	Weighted median	51	-0.475844	0.231201	0.039577	0.541839	0.57552
Cigarettes Per Day	genus.RikenellaceaeRC9gutgroup	MR Egger	51	-0.599952	0.296908	0.048797	0.856162	0.592149	0.368749
Cigarettes Per Day	genus.RikenellaceaeRC9gutgroup	MR PRESSO	51	-0.372587		0.0230538					0.392	NA	NA
Cigarettes Per Day	genus.RikenellaceaeRC9gutgroup	cML-MA	51	-0.385043	0.156642	0.0139669	0.492962	0.38722
Cigarettes Per Day	genus.Romboutsia	Inverse variance weighted	51	0.0529658	0.0842303	0.529466	0.815981	0.910619		0.0947814
Cigarettes Per Day	genus.Romboutsia	Weighted median	51	0.0260876	0.123762	0.833053	0.987149	0.976456
Cigarettes Per Day	genus.Romboutsia	MR Egger	51	-0.0482429	0.157741	0.761025	0.89209	0.955503	0.450806
Cigarettes Per Day	genus.Romboutsia	MR PRESSO	51	0.0529658		0.532328					0.101	NA	NA
Cigarettes Per Day	genus.Romboutsia	cML-MA	51	0.0513044	0.0761263	0.500351	0.78074	0.90615
Cigarettes Per Day	genus.Roseburia	Inverse variance weighted	52	-0.113246	0.0664905	0.0885335	0.639123	0.695896		0.808908
Cigarettes Per Day	genus.Roseburia	Weighted median	52	0.0212662	0.106766	0.842118	0.987149	0.978746
Cigarettes Per Day	genus.Roseburia	MR Egger	52	0.112429	0.123684	0.367709	0.856162	0.859777	0.0352766
Cigarettes Per Day	genus.Roseburia	MR PRESSO	52	-0.113246		0.0783644					0.644	NA	NA
Cigarettes Per Day	genus.Roseburia	cML-MA	52	-0.111711	0.0674416	0.0976393	0.579841	0.700405
Cigarettes Per Day	genus.Ruminiclostridium5	Inverse variance weighted	52	0.199473	0.0674426	0.00309978	0.514989	0.299603		0.494581
Cigarettes Per Day	genus.Ruminiclostridium5	Weighted median	52	0.298139	0.0979749	0.00234221	0.444905	0.250965
Cigarettes Per Day	genus.Ruminiclostridium5	MR Egger	52	0.342089	0.12503	0.00858457	0.725745	0.373004	0.182142
Cigarettes Per Day	genus.Ruminiclostridium5	MR PRESSO	52	0.199473		0.00468831					0.474	NA	NA
Cigarettes Per Day	genus.Ruminiclostridium5	cML-MA	52	0.201528	0.0679894	0.00303559	0.492962	0.299603
Cigarettes Per Day	genus.Ruminiclostridium6	Inverse variance weighted	51	-0.0314788	0.0769806	0.682599	0.862446	0.932033		0.872492
Cigarettes Per Day	genus.Ruminiclostridium6	Weighted median	51	-0.0150059	0.121432	0.901652	0.996209	0.990662
Cigarettes Per Day	genus.Ruminiclostridium6	MR Egger	51	-0.00611508	0.143365	0.966151	0.990259	0.999825	0.834759
Cigarettes Per Day	genus.Ruminiclostridium6	MR PRESSO	51	-0.0314788		0.641266					0.901	NA	NA
Cigarettes Per Day	genus.Ruminiclostridium6	cML-MA	51	-0.0316572	0.0774439	0.682704	0.862579	0.932033
Cigarettes Per Day	genus.Ruminiclostridium9	Inverse variance weighted	52	0.00825432	0.0773365	0.915001	0.980027	0.991679		0.0832473
Cigarettes Per Day	genus.Ruminiclostridium9	Weighted median	52	0.0691295	0.107603	0.520579	0.94371	0.907467
Cigarettes Per Day	genus.Ruminiclostridium9	MR Egger	52	-0.0464281	0.145014	0.750179	0.89209	0.952835	0.656673
Cigarettes Per Day	genus.Ruminiclostridium9	MR PRESSO	52	0.00825432		0.91542					0.108	NA	NA
Cigarettes Per Day	genus.Ruminiclostridium9	cML-MA	52	0.00448128	0.0698041	0.948813	0.996398	0.999825
Cigarettes Per Day	genus.RuminococcaceaeNK4A214group	Inverse variance weighted	51	-0.00539397	0.0721342	0.940392	0.995229	0.998725		0.663866
Cigarettes Per Day	genus.RuminococcaceaeNK4A214group	Weighted median	51	0.02258	0.109169	0.836139	0.987149	0.977693
Cigarettes Per Day	genus.RuminococcaceaeNK4A214group	MR Egger	51	-0.0488814	0.134397	0.71764	0.884738	0.944996	0.703013
Cigarettes Per Day	genus.RuminococcaceaeNK4A214group	MR PRESSO	51	-0.00539397		0.937101					0.729	NA	NA
Cigarettes Per Day	genus.RuminococcaceaeNK4A214group	cML-MA	51	-0.00524425	0.0726563	0.94246	0.996398	0.998725
Cigarettes Per Day	genus.RuminococcaceaeUCG002	Inverse variance weighted	52	-0.0106636	0.069453	0.877975	0.954911	0.9843		0.365354
Cigarettes Per Day	genus.RuminococcaceaeUCG002	Weighted median	52	0.0517235	0.109578	0.63691	0.944998	0.922921
Cigarettes Per Day	genus.RuminococcaceaeUCG002	MR Egger	52	-0.0798199	0.130017	0.542054	0.856162	0.911245	0.53111
Cigarettes Per Day	genus.RuminococcaceaeUCG002	MR PRESSO	52	-0.0106636		0.878581					0.399	NA	NA
Cigarettes Per Day	genus.RuminococcaceaeUCG002	cML-MA	52	-0.0110021	0.0685269	0.872446	0.955561	0.983137
Cigarettes Per Day	genus.RuminococcaceaeUCG003	Inverse variance weighted	52	-0.0496706	0.0768581	0.518109	0.814479	0.907467		0.301371
Cigarettes Per Day	genus.RuminococcaceaeUCG003	Weighted median	52	-0.0391523	0.111987	0.726629	0.984508	0.948131
Cigarettes Per Day	genus.RuminococcaceaeUCG003	MR Egger	52	-0.0930218	0.144309	0.522131	0.856162	0.907467	0.723215
Cigarettes Per Day	genus.RuminococcaceaeUCG003	MR PRESSO	52	-0.0496706		0.521006					0.371	NA	NA
Cigarettes Per Day	genus.RuminococcaceaeUCG003	cML-MA	52	-0.0508331	0.0747871	0.496692	0.78074	0.90615
Cigarettes Per Day	genus.RuminococcaceaeUCG004	Inverse variance weighted	51	-0.0173752	0.10696	0.870954	0.954911	0.982115		0.0307503
Cigarettes Per Day	genus.RuminococcaceaeUCG004	Weighted median	51	0.120823	0.138474	0.382915	0.939479	0.864671
Cigarettes Per Day	genus.RuminococcaceaeUCG004	MR Egger	51	0.0830344	0.199845	0.679595	0.856162	0.932033	0.553677
Cigarettes Per Day	genus.RuminococcaceaeUCG004	MR PRESSO	51	-0.0173752		0.871609					0.035	NA	NA
Cigarettes Per Day	genus.RuminococcaceaeUCG004	cML-MA	51	-0.0184179	0.0916892	0.840797	0.938676	0.978548
Cigarettes Per Day	genus.RuminococcaceaeUCG005	Inverse variance weighted	52	-0.0620554	0.0730903	0.395868	0.73469	0.871974		0.268685
Cigarettes Per Day	genus.RuminococcaceaeUCG005	Weighted median	52	-0.0517184	0.110152	0.638697	0.944998	0.923469
Cigarettes Per Day	genus.RuminococcaceaeUCG005	MR Egger	52	-0.11578	0.136879	0.401663	0.856162	0.871974	0.643475
Cigarettes Per Day	genus.RuminococcaceaeUCG005	MR PRESSO	52	-0.0620554		0.399835					0.304	NA	NA
Cigarettes Per Day	genus.RuminococcaceaeUCG005	cML-MA	52	-0.0622283	0.0704331	0.376961	0.700704	0.862505
Cigarettes Per Day	genus.RuminococcaceaeUCG009	Inverse variance weighted	51	-0.0916769	0.131072	0.484277	0.7983	0.90615		0.00251106
Cigarettes Per Day	genus.RuminococcaceaeUCG009	Weighted median	51	-0.115636	0.157633	0.463208	0.94371	0.899887
Cigarettes Per Day	genus.RuminococcaceaeUCG009	MR Egger	51	0.0432922	0.24502	0.860481	0.964456	0.981959	0.516489
Cigarettes Per Day	genus.RuminococcaceaeUCG009	MR PRESSO	51	-0.0916769		0.487518					0.003	NA	NA
Cigarettes Per Day	genus.RuminococcaceaeUCG009	cML-MA	51	-0.107627	0.105981	0.309852	0.653788	0.833482
Cigarettes Per Day	genus.RuminococcaceaeUCG010	Inverse variance weighted	51	-0.0879456	0.0785648	0.262969	0.64565	0.814855		0.805866
Cigarettes Per Day	genus.RuminococcaceaeUCG010	Weighted median	51	-0.216324	0.121066	0.0739665	0.672433	0.659284
Cigarettes Per Day	genus.RuminococcaceaeUCG010	MR Egger	51	-0.346438	0.146387	0.0219498	0.725745	0.472746	0.0415731
Cigarettes Per Day	genus.RuminococcaceaeUCG010	MR PRESSO	51	-0.0879456		0.242203					0.683	NA	NA
Cigarettes Per Day	genus.RuminococcaceaeUCG010	cML-MA	51	-0.0893316	0.0791368	0.258971	0.62808	0.814855
Cigarettes Per Day	genus.RuminococcaceaeUCG011	Inverse variance weighted	51	-0.0636404	0.144918	0.660555	0.849794	0.927392		0.950288
Cigarettes Per Day	genus.RuminococcaceaeUCG011	Weighted median	51	-0.123401	0.219838	0.574574	0.944998	0.916744
Cigarettes Per Day	genus.RuminococcaceaeUCG011	MR Egger	51	-0.168966	0.268734	0.532434	0.856162	0.910624	0.643706
Cigarettes Per Day	genus.RuminococcaceaeUCG011	MR PRESSO	51	-0.0636404		0.597381					0.968	NA	NA
Cigarettes Per Day	genus.RuminococcaceaeUCG011	cML-MA	51	-0.0654183	0.145776	0.653604	0.843994	0.925582
Cigarettes Per Day	genus.RuminococcaceaeUCG013	Inverse variance weighted	52	0.0702066	0.0684064	0.304742	0.665812	0.831806		0.882285
Cigarettes Per Day	genus.RuminococcaceaeUCG013	Weighted median	52	0.0466255	0.115516	0.686486	0.976629	0.933145
Cigarettes Per Day	genus.RuminococcaceaeUCG013	MR Egger	52	0.0623636	0.127133	0.625898	0.856162	0.921889	0.941947
Cigarettes Per Day	genus.RuminococcaceaeUCG013	MR PRESSO	52	0.0702066		0.242905					0.898	NA	NA
Cigarettes Per Day	genus.RuminococcaceaeUCG013	cML-MA	52	0.0722764	0.0693093	0.297036	0.649159	0.8289
Cigarettes Per Day	genus.RuminococcaceaeUCG014	Inverse variance weighted	51	0.145857	0.0786161	0.0635525	0.639123	0.647848		0.250045
Cigarettes Per Day	genus.RuminococcaceaeUCG014	Weighted median	51	0.191133	0.113869	0.093242	0.678416	0.696419
Cigarettes Per Day	genus.RuminococcaceaeUCG014	MR Egger	51	0.244647	0.147026	0.1025	0.856162	0.714947	0.429687
Cigarettes Per Day	genus.RuminococcaceaeUCG014	MR PRESSO	51	0.145857		0.0694525					0.31	NA	NA
Cigarettes Per Day	genus.RuminococcaceaeUCG014	cML-MA	51	0.147895	0.0750286	0.0487036	0.540866	0.592149
Cigarettes Per Day	genus.Ruminococcus1	Inverse variance weighted	52	0.0296439	0.0690125	0.667527	0.849794	0.930482		0.728146
Cigarettes Per Day	genus.Ruminococcus1	Weighted median	52	-0.0220665	0.109396	0.840142	0.987149	0.978548
Cigarettes Per Day	genus.Ruminococcus1	MR Egger	52	-0.115025	0.128465	0.374874	0.856162	0.862505	0.187872
Cigarettes Per Day	genus.Ruminococcus1	MR PRESSO	52	0.0296439		0.65062					0.731	NA	NA
Cigarettes Per Day	genus.Ruminococcus1	cML-MA	52	0.0305845	0.0695228	0.659995	0.843994	0.927381
Cigarettes Per Day	genus.Ruminococcus2	Inverse variance weighted	52	0.0406249	0.0831962	0.625335	0.838165	0.921889		0.0525299
Cigarettes Per Day	genus.Ruminococcus2	Weighted median	52	0.0388215	0.108255	0.719885	0.984508	0.946182
Cigarettes Per Day	genus.Ruminococcus2	MR Egger	52	0.174789	0.154728	0.264012	0.856162	0.814855	0.308813
Cigarettes Per Day	genus.Ruminococcus2	MR PRESSO	52	0.0406249		0.627428					0.058	NA	NA
Cigarettes Per Day	genus.Ruminococcus2	cML-MA	52	0.0341954	0.0742515	0.645133	0.840265	0.923469
Cigarettes Per Day	genus.Sellimonas	Inverse variance weighted	50	0.114809	0.157022	0.464679	0.774637	0.899887		0.525451
Cigarettes Per Day	genus.Sellimonas	Weighted median	50	-0.0252974	0.241321	0.916511	0.996209	0.992316
Cigarettes Per Day	genus.Sellimonas	MR Egger	50	0.0135012	0.290851	0.963168	0.990259	0.999825	0.680864
Cigarettes Per Day	genus.Sellimonas	MR PRESSO	50	0.114809		0.458367					0.574	NA	NA
Cigarettes Per Day	genus.Sellimonas	cML-MA	50	0.115255	0.15835	0.466703	0.760304	0.899887
Cigarettes Per Day	genus.Senegalimassilia	Inverse variance weighted	51	0.118935	0.105827	0.261072	0.64565	0.814855		0.851658
Cigarettes Per Day	genus.Senegalimassilia	Weighted median	51	0.0530836	0.162974	0.744638	0.984508	0.952537
Cigarettes Per Day	genus.Senegalimassilia	MR Egger	51	0.222974	0.196409	0.261792	0.856162	0.814855	0.53241
Cigarettes Per Day	genus.Senegalimassilia	MR PRESSO	51	0.118935		0.210185					0.862	NA	NA
Cigarettes Per Day	genus.Senegalimassilia	cML-MA	51	0.121308	0.106595	0.255107	0.62808	0.814855
Cigarettes Per Day	genus.Slackia	Inverse variance weighted	51	0.178865	0.112758	0.112679	0.639123	0.727639		0.460206
Cigarettes Per Day	genus.Slackia	Weighted median	51	0.102818	0.172488	0.551117	0.944998	0.913861
Cigarettes Per Day	genus.Slackia	MR Egger	51	0.101452	0.209748	0.630764	0.856162	0.921889	0.663102
Cigarettes Per Day	genus.Slackia	MR PRESSO	51	0.178865		0.117239					0.525	NA	NA
Cigarettes Per Day	genus.Slackia	cML-MA	51	0.180497	0.113744	0.112541	0.579841	0.727639
Cigarettes Per Day	genus.Streptococcus	Inverse variance weighted	52	0.00438265	0.0779687	0.955174	0.995229	0.999825		0.0820941
Cigarettes Per Day	genus.Streptococcus	Weighted median	52	0.0120944	0.105704	0.908906	0.996209	0.990747
Cigarettes Per Day	genus.Streptococcus	MR Egger	52	0.0169423	0.146485	0.908386	0.964456	0.990708	0.919419
Cigarettes Per Day	genus.Streptococcus	MR PRESSO	52	0.00438265		0.955394					0.114	NA	NA
Cigarettes Per Day	genus.Streptococcus	cML-MA	52	0.0238848	0.0710701	0.736816	0.901591	0.949489
Cigarettes Per Day	genus.Subdoligranulum	Inverse variance weighted	52	0.13811	0.0670105	0.0393017	0.589902	0.57552		0.747261
Cigarettes Per Day	genus.Subdoligranulum	Weighted median	52	0.100763	0.109396	0.357008	0.937895	0.852082
Cigarettes Per Day	genus.Subdoligranulum	MR Egger	52	0.0745873	0.124688	0.552413	0.856162	0.913862	0.548505
Cigarettes Per Day	genus.Subdoligranulum	MR PRESSO	52	0.13811		0.0298538					0.783	NA	NA
Cigarettes Per Day	genus.Subdoligranulum	cML-MA	52	0.139029	0.0675961	0.0397087	0.523659	0.57552
Cigarettes Per Day	genus.Sutterella	Inverse variance weighted	51	-0.150532	0.0840976	0.0734597	0.639123	0.659284		0.181099
Cigarettes Per Day	genus.Sutterella	Weighted median	51	-0.104179	0.124904	0.404241	0.94371	0.871974
Cigarettes Per Day	genus.Sutterella	MR Egger	51	-0.24682	0.157563	0.12367	0.856162	0.738126	0.472482
Cigarettes Per Day	genus.Sutterella	MR PRESSO	51	-0.150532		0.0795162					0.214	NA	NA
Cigarettes Per Day	genus.Sutterella	cML-MA	51	-0.155536	0.0788706	0.0486049	0.540866	0.592149
Cigarettes Per Day	genus.Terrisporobacter	Inverse variance weighted	51	-0.139313	0.113523	0.219754	0.64565	0.792301		0.338181
Cigarettes Per Day	genus.Terrisporobacter	Weighted median	51	-0.434427	0.174228	0.0126513	0.444905	0.373004
Cigarettes Per Day	genus.Terrisporobacter	MR Egger	51	-0.308643	0.212525	0.152801	0.856162	0.774018	0.350361
Cigarettes Per Day	genus.Terrisporobacter	MR PRESSO	51	-0.139313		0.225501					0.289	NA	NA
Cigarettes Per Day	genus.Terrisporobacter	cML-MA	51	-0.144539	0.111015	0.192924	0.579841	0.774018
Cigarettes Per Day	genus.Turicibacter	Inverse variance weighted	51	-0.0551676	0.116832	0.636788	0.838165	0.922921		0.0135628
Cigarettes Per Day	genus.Turicibacter	Weighted median	51	-0.258391	0.145864	0.0764853	0.672433	0.669878
Cigarettes Per Day	genus.Turicibacter	MR Egger	51	-0.361026	0.213412	0.0970575	0.856162	0.699594	0.0955788
Cigarettes Per Day	genus.Turicibacter	MR PRESSO	51	-0.0551676		0.638842					0.005	NA	NA
Cigarettes Per Day	genus.Turicibacter	cML-MA	51	-0.0642402	0.0960603	0.503656	0.78074	0.90615
Cigarettes Per Day	genus.Tyzzerella3	Inverse variance weighted	51	-0.227002	0.127896	0.075916	0.639123	0.667489		0.466006
Cigarettes Per Day	genus.Tyzzerella3	Weighted median	51	-0.501935	0.186275	0.00704743	0.444905	0.373004
Cigarettes Per Day	genus.Tyzzerella3	MR Egger	51	-0.654304	0.230816	0.00664507	0.725745	0.373004	0.0333202
Cigarettes Per Day	genus.Tyzzerella3	MR PRESSO	51	-0.227002		0.0820036					0.305	NA	NA
Cigarettes Per Day	genus.Tyzzerella3	cML-MA	51	-0.22731	0.124585	0.0680706	0.579841	0.65902
Cigarettes Per Day	genus.unknowngenus.id.1000000073	Inverse variance weighted	51	-0.0471085	0.0972962	0.628261	0.838165	0.921889		0.0989418
Cigarettes Per Day	genus.unknowngenus.id.1000000073	Weighted median	51	-0.0862274	0.13693	0.528879	0.944998	0.910454
Cigarettes Per Day	genus.unknowngenus.id.1000000073	MR Egger	51	-0.136624	0.182422	0.45747	0.856162	0.899031	0.563463
Cigarettes Per Day	genus.unknowngenus.id.1000000073	MR PRESSO	51	-0.0471085		0.630375					0.113	NA	NA
Cigarettes Per Day	genus.unknowngenus.id.1000000073	cML-MA	51	-0.0490787	0.087965	0.576889	0.795579	0.91705
Cigarettes Per Day	genus.unknowngenus.id.1000001215	Inverse variance weighted	51	0.00380791	0.117204	0.974082	0.995229	0.999825		0.820898
Cigarettes Per Day	genus.unknowngenus.id.1000001215	Weighted median	51	-0.0579807	0.179411	0.746565	0.984508	0.952835
Cigarettes Per Day	genus.unknowngenus.id.1000001215	MR Egger	51	-0.167014	0.21915	0.449656	0.856162	0.897174	0.360797
Cigarettes Per Day	genus.unknowngenus.id.1000001215	MR PRESSO	51	0.00380791		0.971423					0.85	NA	NA
Cigarettes Per Day	genus.unknowngenus.id.1000001215	cML-MA	51	0.00307573	0.118022	0.979209	0.996398	0.999825
Cigarettes Per Day	genus.unknowngenus.id.1000005472	Inverse variance weighted	51	0.109096	0.0974912	0.263123	0.64565	0.814855		0.121748
Cigarettes Per Day	genus.unknowngenus.id.1000005472	Weighted median	51	-0.0029572	0.13503	0.982528	0.996209	0.999825
Cigarettes Per Day	genus.unknowngenus.id.1000005472	MR Egger	51	-0.0254615	0.182343	0.889521	0.964456	0.986623	0.386351
Cigarettes Per Day	genus.unknowngenus.id.1000005472	MR PRESSO	51	0.109096		0.268471					0.143	NA	NA
Cigarettes Per Day	genus.unknowngenus.id.1000005472	cML-MA	51	0.115605	0.0892291	0.195112	0.579841	0.774018
Cigarettes Per Day	genus.unknowngenus.id.1000005479	Inverse variance weighted	51	-0.0231687	0.100029	0.816832	0.939894	0.97041		0.563577
Cigarettes Per Day	genus.unknowngenus.id.1000005479	Weighted median	51	0.117006	0.167524	0.484898	0.94371	0.90615
Cigarettes Per Day	genus.unknowngenus.id.1000005479	MR Egger	51	0.124443	0.186111	0.506859	0.856162	0.90615	0.35156
Cigarettes Per Day	genus.unknowngenus.id.1000005479	MR PRESSO	51	-0.0231687		0.81345					0.551	NA	NA
Cigarettes Per Day	genus.unknowngenus.id.1000005479	cML-MA	51	-0.0226645	0.100934	0.82233	0.932858	0.97124
Cigarettes Per Day	genus.unknowngenus.id.1000006162	Inverse variance weighted	51	-0.0945807	0.129813	0.466251	0.774637	0.899887		0.297594
Cigarettes Per Day	genus.unknowngenus.id.1000006162	Weighted median	51	-0.0968613	0.200282	0.628652	0.944998	0.921889
Cigarettes Per Day	genus.unknowngenus.id.1000006162	MR Egger	51	-0.181848	0.24422	0.460067	0.856162	0.899887	0.673963
Cigarettes Per Day	genus.unknowngenus.id.1000006162	MR PRESSO	51	-0.0945807		0.46965					0.368	NA	NA
Cigarettes Per Day	genus.unknowngenus.id.1000006162	cML-MA	51	-0.0989648	0.12642	0.433731	0.732757	0.891442
Cigarettes Per Day	genus.unknowngenus.id.1868	Inverse variance weighted	51	-0.00133902	0.0918802	0.988372	0.997831	0.999825		0.253661
Cigarettes Per Day	genus.unknowngenus.id.1868	Weighted median	51	-0.0998499	0.141302	0.47979	0.94371	0.90615
Cigarettes Per Day	genus.unknowngenus.id.1868	MR Egger	51	-0.0540634	0.17244	0.755216	0.89209	0.955115	0.718471
Cigarettes Per Day	genus.unknowngenus.id.1868	MR PRESSO	51	-0.00133902		0.98843					0.297	NA	NA
Cigarettes Per Day	genus.unknowngenus.id.1868	cML-MA	51	0.000399152	0.0884072	0.996398	0.996398	0.999825
Cigarettes Per Day	genus.unknowngenus.id.2001	Inverse variance weighted	51	0.00506875	0.115449	0.96498	0.995229	0.999825		0.00471768
Cigarettes Per Day	genus.unknowngenus.id.2001	Weighted median	51	0.276206	0.137256	0.0441842	0.548404	0.577895
Cigarettes Per Day	genus.unknowngenus.id.2001	MR Egger	51	0.339296	0.209517	0.111777	0.856162	0.727639	0.0644751
Cigarettes Per Day	genus.unknowngenus.id.2001	MR PRESSO	51	0.00506875		0.965155					0.004	-0.0433362	0.700644
Cigarettes Per Day	genus.unknowngenus.id.2001	cML-MA	51	-0.00148807	0.0917689	0.987063	0.996398	0.999825
Cigarettes Per Day	genus.unknowngenus.id.2041	Inverse variance weighted	51	-0.108627	0.104223	0.297297	0.665812	0.8289		0.370875
Cigarettes Per Day	genus.unknowngenus.id.2041	Weighted median	51	0.0263308	0.147214	0.858047	0.996209	0.981234
Cigarettes Per Day	genus.unknowngenus.id.2041	MR Egger	51	0.174021	0.189774	0.363638	0.856162	0.854897	0.0834955
Cigarettes Per Day	genus.unknowngenus.id.2041	MR PRESSO	51	-0.108627		0.30231					0.275	NA	NA
Cigarettes Per Day	genus.unknowngenus.id.2041	cML-MA	51	-0.109726	0.100345	0.274182	0.640456	0.818226
Cigarettes Per Day	genus.unknowngenus.id.2071	Inverse variance weighted	51	0.133149	0.0792488	0.0929315	0.639123	0.696419		0.588157
Cigarettes Per Day	genus.unknowngenus.id.2071	Weighted median	51	0.156375	0.11925	0.18975	0.935965	0.774018
Cigarettes Per Day	genus.unknowngenus.id.2071	MR Egger	51	0.146108	0.147395	0.326426	0.856162	0.842982	0.917374
Cigarettes Per Day	genus.unknowngenus.id.2071	MR PRESSO	51	0.133149		0.0865954					0.651	NA	NA
Cigarettes Per Day	genus.unknowngenus.id.2071	cML-MA	51	0.13562	0.0798996	0.0896248	0.579841	0.696419
Cigarettes Per Day	genus.unknowngenus.id.2755	Inverse variance weighted	51	-0.19457	0.0969375	0.0447319	0.589902	0.580593		0.733807
Cigarettes Per Day	genus.unknowngenus.id.2755	Weighted median	51	-0.132105	0.148555	0.37386	0.937895	0.862505
Cigarettes Per Day	genus.unknowngenus.id.2755	MR Egger	51	-0.220698	0.180768	0.22797	0.856162	0.797815	0.864734
Cigarettes Per Day	genus.unknowngenus.id.2755	MR PRESSO	51	-0.19457		0.0342007					0.772	NA	NA
Cigarettes Per Day	genus.unknowngenus.id.2755	cML-MA	51	-0.198658	0.0978317	0.0422946	0.524951	0.577895
Cigarettes Per Day	genus.unknowngenus.id.826	Inverse variance weighted	51	0.116887	0.0806371	0.147186	0.639123	0.771575		0.249644
Cigarettes Per Day	genus.unknowngenus.id.826	Weighted median	51	0.104897	0.114713	0.36049	0.937895	0.854698
Cigarettes Per Day	genus.unknowngenus.id.826	MR Egger	51	0.102714	0.151244	0.500252	0.856162	0.90615	0.911903
Cigarettes Per Day	genus.unknowngenus.id.826	MR PRESSO	51	0.116887		0.153429					0.321	NA	NA
Cigarettes Per Day	genus.unknowngenus.id.826	cML-MA	51	0.119511	0.0774327	0.12273	0.579841	0.738126
Cigarettes Per Day	genus.unknowngenus.id.959	Inverse variance weighted	51	0.045898	0.13097	0.726004	0.903716	0.948131		0.86925
Cigarettes Per Day	genus.unknowngenus.id.959	Weighted median	51	0.200956	0.195135	0.30309	0.935965	0.830447
Cigarettes Per Day	genus.unknowngenus.id.959	MR Egger	51	0.136647	0.246023	0.581133	0.856162	0.917895	0.664941
Cigarettes Per Day	genus.unknowngenus.id.959	MR PRESSO	51	0.045898		0.690638					0.901	NA	NA
Cigarettes Per Day	genus.unknowngenus.id.959	cML-MA	51	0.0462535	0.13177	0.725577	0.900569	0.948131
Cigarettes Per Day	genus.Veillonella	Inverse variance weighted	51	0.123727	0.093531	0.185886	0.639123	0.774018		0.465458
Cigarettes Per Day	genus.Veillonella	Weighted median	51	0.1771	0.145198	0.222574	0.935965	0.794951
Cigarettes Per Day	genus.Veillonella	MR Egger	51	0.289872	0.174025	0.102156	0.856162	0.713536	0.263618
Cigarettes Per Day	genus.Veillonella	MR PRESSO	51	0.123727		0.191905					0.463	NA	NA
Cigarettes Per Day	genus.Veillonella	cML-MA	51	0.126237	0.0939145	0.178895	0.579841	0.774018
Cigarettes Per Day	genus.Victivallis	Inverse variance weighted	49	0.187026	0.161856	0.247882	0.64565	0.814855		0.491698
Cigarettes Per Day	genus.Victivallis	Weighted median	49	0.00869747	0.244851	0.971664	0.996209	0.999825
Cigarettes Per Day	genus.Victivallis	MR Egger	49	-0.0487073	0.310275	0.875932	0.964456	0.9843	0.377723
Cigarettes Per Day	genus.Victivallis	MR PRESSO	49	0.187026		0.250307					0.49	NA	NA
Cigarettes Per Day	genus.Victivallis	cML-MA	49	0.188022	0.163464	0.250046	0.62808	0.814855
Cigarettes Per Day	phylum.Actinobacteria	Inverse variance weighted	52	0.112336	0.0660225	0.0888519	0.639123	0.695896		0.612524
Cigarettes Per Day	phylum.Actinobacteria	Weighted median	52	0.0665859	0.102795	0.517145	0.94371	0.907467
Cigarettes Per Day	phylum.Actinobacteria	MR Egger	52	0.000995566	0.12266	0.993556	0.996186	0.999825	0.286627
Cigarettes Per Day	phylum.Actinobacteria	MR PRESSO	52	0.112336		0.0845538					0.649	NA	NA
Cigarettes Per Day	phylum.Actinobacteria	cML-MA	52	0.114459	0.0665686	0.0855381	0.579841	0.689405
Cigarettes Per Day	phylum.Bacteroidetes	Inverse variance weighted	52	-0.0673171	0.0656931	0.305495	0.665812	0.832537		0.955356
Cigarettes Per Day	phylum.Bacteroidetes	Weighted median	52	-0.0987855	0.102284	0.334147	0.937895	0.844375
Cigarettes Per Day	phylum.Bacteroidetes	MR Egger	52	-0.0554153	0.122252	0.652303	0.856162	0.925582	0.908561
Cigarettes Per Day	phylum.Bacteroidetes	MR PRESSO	52	-0.0673171		0.217536					0.954	NA	NA
Cigarettes Per Day	phylum.Bacteroidetes	cML-MA	52	-0.0681077	0.0660461	0.30244	0.649159	0.830447
Cigarettes Per Day	phylum.Cyanobacteria	Inverse variance weighted	51	0.0542181	0.106276	0.609938	0.838165	0.921889		0.691367
Cigarettes Per Day	phylum.Cyanobacteria	Weighted median	51	0.125104	0.165784	0.450477	0.94371	0.897745
Cigarettes Per Day	phylum.Cyanobacteria	MR Egger	51	-0.0819395	0.198582	0.681683	0.856162	0.932033	0.420908
Cigarettes Per Day	phylum.Cyanobacteria	MR PRESSO	51	0.0542181		0.590028					0.692	NA	NA
Cigarettes Per Day	phylum.Cyanobacteria	cML-MA	51	0.0554942	0.107051	0.604186	0.811995	0.921889
Cigarettes Per Day	phylum.Euryarchaeota	Inverse variance weighted	51	-0.20791	0.146167	0.154907	0.639123	0.774018		0.815437
Cigarettes Per Day	phylum.Euryarchaeota	Weighted median	51	0.003001	0.222067	0.989218	0.996209	0.999825
Cigarettes Per Day	phylum.Euryarchaeota	MR Egger	51	-0.069962	0.274832	0.800126	0.917536	0.966257	0.556097
Cigarettes Per Day	phylum.Euryarchaeota	MR PRESSO	51	-0.20791		0.119839					0.85	NA	NA
Cigarettes Per Day	phylum.Euryarchaeota	cML-MA	51	-0.206935	0.147656	0.161074	0.579841	0.774018
Cigarettes Per Day	phylum.Firmicutes	Inverse variance weighted	52	-0.0121403	0.0656854	0.853367	0.954911	0.980159		0.609862
Cigarettes Per Day	phylum.Firmicutes	Weighted median	52	0.00166305	0.0998216	0.986708	0.996209	0.999825
Cigarettes Per Day	phylum.Firmicutes	MR Egger	52	0.0521976	0.122238	0.671202	0.856162	0.931038	0.535405
Cigarettes Per Day	phylum.Firmicutes	MR PRESSO	52	-0.0121403		0.848106					0.655	NA	NA
Cigarettes Per Day	phylum.Firmicutes	cML-MA	52	-0.012668	0.066177	0.848192	0.94194	0.980017
Cigarettes Per Day	phylum.Lentisphaerae	Inverse variance weighted	51	0.169988	0.131344	0.195588	0.639123	0.774018		0.827815
Cigarettes Per Day	phylum.Lentisphaerae	Weighted median	51	0.012099	0.198064	0.951291	0.996209	0.999825
Cigarettes Per Day	phylum.Lentisphaerae	MR Egger	51	0.00166805	0.246462	0.994627	0.996186	0.999825	0.423507
Cigarettes Per Day	phylum.Lentisphaerae	MR PRESSO	51	0.169988		0.155581					0.848	NA	NA
Cigarettes Per Day	phylum.Lentisphaerae	cML-MA	51	0.180462	0.133539	0.176573	0.579841	0.774018
Cigarettes Per Day	phylum.Proteobacteria	Inverse variance weighted	52	-0.0654315	0.0658552	0.320434	0.667692	0.841699		0.644923
Cigarettes Per Day	phylum.Proteobacteria	Weighted median	52	-0.103319	0.108345	0.340282	0.937895	0.844375
Cigarettes Per Day	phylum.Proteobacteria	MR Egger	52	-0.201633	0.122563	0.106214	0.856162	0.725242	0.193627
Cigarettes Per Day	phylum.Proteobacteria	MR PRESSO	52	-0.0654315		0.307967					0.624	NA	NA
Cigarettes Per Day	phylum.Proteobacteria	cML-MA	52	-0.0666872	0.0663826	0.315095	0.655159	0.837381
Cigarettes Per Day	phylum.Tenericutes	Inverse variance weighted	51	-0.0150362	0.0962924	0.875913	0.954911	0.9843		0.0561002
Cigarettes Per Day	phylum.Tenericutes	Weighted median	51	-0.111832	0.125023	0.371059	0.937895	0.861496
Cigarettes Per Day	phylum.Tenericutes	MR Egger	51	-0.116929	0.180573	0.520304	0.856162	0.907467	0.506942
Cigarettes Per Day	phylum.Tenericutes	MR PRESSO	51	-0.0150362		0.876542					0.077	NA	NA
Cigarettes Per Day	phylum.Tenericutes	cML-MA	51	-0.0192681	0.0849395	0.820544	0.932858	0.97124
Cigarettes Per Day	phylum.Verrucomicrobia	Inverse variance weighted	51	0.0514724	0.0797264	0.51853	0.814479	0.907467		0.713143
Cigarettes Per Day	phylum.Verrucomicrobia	Weighted median	51	0.266652	0.124652	0.0324216	0.541839	0.551545
Cigarettes Per Day	phylum.Verrucomicrobia	MR Egger	51	0.22419	0.148319	0.137075	0.856162	0.752954	0.173553
Cigarettes Per Day	phylum.Verrucomicrobia	MR PRESSO	51	0.0514724		0.498951					0.619	NA	NA
Cigarettes Per Day	phylum.Verrucomicrobia	cML-MA	51	0.0524975	0.0803098	0.513313	0.78074	0.907467
Cigarettes Per Day	class.Actinobacteria	Inverse variance weighted	52	0.106355	0.0696445	0.126732	0.639123	0.738126		0.413002
Cigarettes Per Day	class.Actinobacteria	Weighted median	52	0.0626249	0.110671	0.571487	0.944998	0.916744
Cigarettes Per Day	class.Actinobacteria	MR Egger	52	0.0912711	0.130635	0.487994	0.856162	0.90615	0.891569
Cigarettes Per Day	class.Actinobacteria	MR PRESSO	52	0.106355		0.132911					0.49	NA	NA
Cigarettes Per Day	class.Actinobacteria	cML-MA	52	0.108237	0.0698333	0.121156	0.579841	0.738126
Cigarettes Per Day	class.Alphaproteobacteria	Inverse variance weighted	51	-0.189012	0.0911653	0.0381451	0.589902	0.57552		0.742553
Cigarettes Per Day	class.Alphaproteobacteria	Weighted median	51	-0.145401	0.135478	0.283161	0.935965	0.824302
Cigarettes Per Day	class.Alphaproteobacteria	MR Egger	51	-0.270711	0.169963	0.117645	0.856162	0.738126	0.571584
Cigarettes Per Day	class.Alphaproteobacteria	MR PRESSO	51	-0.189012		0.0290397					0.772	NA	NA
Cigarettes Per Day	class.Alphaproteobacteria	cML-MA	51	-0.19212	0.0918937	0.0365568	0.523659	0.571739
Cigarettes Per Day	class.Bacilli	Inverse variance weighted	52	-0.0851168	0.0674792	0.207173	0.639123	0.781153		0.6002
Cigarettes Per Day	class.Bacilli	Weighted median	52	-0.114218	0.104462	0.274219	0.935965	0.818226
Cigarettes Per Day	class.Bacilli	MR Egger	52	-0.156147	0.125605	0.219606	0.856162	0.792301	0.505635
Cigarettes Per Day	class.Bacilli	MR PRESSO	52	-0.0851168		0.196177					0.647	NA	NA
Cigarettes Per Day	class.Bacilli	cML-MA	52	-0.0802905	0.0687408	0.242799	0.62808	0.81078
Cigarettes Per Day	class.Bacteroidia	Inverse variance weighted	52	-0.0645344	0.065695	0.325935	0.667692	0.842982		0.968682
Cigarettes Per Day	class.Bacteroidia	Weighted median	52	-0.0937442	0.100355	0.35024	0.937895	0.851516
Cigarettes Per Day	class.Bacteroidia	MR Egger	52	-0.0431843	0.122256	0.725401	0.884738	0.948131	0.836795
Cigarettes Per Day	class.Bacteroidia	MR PRESSO	52	-0.0645344		0.228579					0.982	NA	NA
Cigarettes Per Day	class.Bacteroidia	cML-MA	52	-0.0652735	0.0660348	0.322922	0.655159	0.841699
Cigarettes Per Day	class.Betaproteobacteria	Inverse variance weighted	52	-0.11932	0.0679249	0.0789791	0.639123	0.674223		0.741482
Cigarettes Per Day	class.Betaproteobacteria	Weighted median	52	-0.019406	0.111579	0.861928	0.996209	0.982115
Cigarettes Per Day	class.Betaproteobacteria	MR Egger	52	-0.120403	0.126397	0.345385	0.856162	0.848053	0.991928
Cigarettes Per Day	class.Betaproteobacteria	MR PRESSO	52	-0.11932		0.0618927					0.729	NA	NA
Cigarettes Per Day	class.Betaproteobacteria	cML-MA	52	-0.122536	0.0686465	0.0742574	0.579841	0.660007
Cigarettes Per Day	class.Clostridia	Inverse variance weighted	52	0.0469827	0.0707825	0.506843	0.814479	0.90615		0.210994
Cigarettes Per Day	class.Clostridia	Weighted median	52	0.111302	0.101204	0.271429	0.935965	0.818226
Cigarettes Per Day	class.Clostridia	MR Egger	52	0.172874	0.131341	0.194103	0.856162	0.774018	0.261139
Cigarettes Per Day	class.Clostridia	MR PRESSO	52	0.0469827		0.509833					0.228	NA	NA
Cigarettes Per Day	class.Clostridia	cML-MA	52	0.0480606	0.0662877	0.468434	0.760304	0.900433
Cigarettes Per Day	class.Coriobacteriia	Inverse variance weighted	52	0.152324	0.0664896	0.0219664	0.514989	0.472746		0.923021
Cigarettes Per Day	class.Coriobacteriia	Weighted median	52	0.0963602	0.0964126	0.317574	0.937895	0.838393
Cigarettes Per Day	class.Coriobacteriia	MR Egger	52	0.0648923	0.123476	0.601526	0.856162	0.92048	0.404726
Cigarettes Per Day	class.Coriobacteriia	MR PRESSO	52	0.152324		0.00984035					0.916	NA	NA
Cigarettes Per Day	class.Coriobacteriia	cML-MA	52	0.154478	0.0669459	0.0210268	0.492962	0.469977
Cigarettes Per Day	class.Deltaproteobacteria	Inverse variance weighted	52	-0.0806515	0.072077	0.263156	0.64565	0.814855		0.890762
Cigarettes Per Day	class.Deltaproteobacteria	Weighted median	52	-0.12397	0.107331	0.248082	0.935965	0.814855
Cigarettes Per Day	class.Deltaproteobacteria	MR Egger	52	-0.237512	0.134031	0.0824752	0.856162	0.682211	0.171248
Cigarettes Per Day	class.Deltaproteobacteria	MR PRESSO	52	-0.0806515		0.212378					0.882	NA	NA
Cigarettes Per Day	class.Deltaproteobacteria	cML-MA	52	-0.0819248	0.0725583	0.25886	0.62808	0.814855
Cigarettes Per Day	class.Erysipelotrichia	Inverse variance weighted	52	-0.088408	0.0681893	0.1948	0.639123	0.774018		0.302257
Cigarettes Per Day	class.Erysipelotrichia	Weighted median	52	-0.137314	0.108192	0.20438	0.935965	0.780022
Cigarettes Per Day	class.Erysipelotrichia	MR Egger	52	-0.0685415	0.12808	0.594922	0.856162	0.92029	0.854803
Cigarettes Per Day	class.Erysipelotrichia	MR PRESSO	52	-0.088408		0.200636					0.363	NA	NA
Cigarettes Per Day	class.Erysipelotrichia	cML-MA	52	-0.0892288	0.0664944	0.179628	0.579841	0.774018
Cigarettes Per Day	class.Gammaproteobacteria	Inverse variance weighted	52	-0.0473207	0.0864798	0.58425	0.838165	0.919176		0.0370972
Cigarettes Per Day	class.Gammaproteobacteria	Weighted median	52	-0.226436	0.115273	0.0494891	0.580123	0.594916
Cigarettes Per Day	class.Gammaproteobacteria	MR Egger	52	-0.359537	0.153856	0.0234943	0.725745	0.485125	0.0198527
Cigarettes Per Day	class.Gammaproteobacteria	MR PRESSO	52	-0.0473207		0.586637					0.013	NA	NA
Cigarettes Per Day	class.Gammaproteobacteria	cML-MA	52	-0.049675	0.0712959	0.485962	0.776803	0.90615
Cigarettes Per Day	class.Lentisphaeria	Inverse variance weighted	51	0.168558	0.131439	0.199701	0.639123	0.774018		0.861259
Cigarettes Per Day	class.Lentisphaeria	Weighted median	51	0.133106	0.196138	0.49737	0.94371	0.90615
Cigarettes Per Day	class.Lentisphaeria	MR Egger	51	0.00740318	0.24668	0.97618	0.990259	0.999825	0.443813
Cigarettes Per Day	class.Lentisphaeria	MR PRESSO	51	0.168558		0.152924					0.869	NA	NA
Cigarettes Per Day	class.Lentisphaeria	cML-MA	51	0.174538	0.13291	0.189114	0.579841	0.774018
Cigarettes Per Day	class.Melainabacteria	Inverse variance weighted	51	0.00277744	0.11711	0.981079	0.995229	0.999825		0.823563
Cigarettes Per Day	class.Melainabacteria	Weighted median	51	-0.0636188	0.182656	0.727616	0.984508	0.948131
Cigarettes Per Day	class.Melainabacteria	MR Egger	51	-0.165377	0.218973	0.45372	0.856162	0.898037	0.367894
Cigarettes Per Day	class.Melainabacteria	MR PRESSO	51	0.00277744		0.979108					0.87	NA	NA
Cigarettes Per Day	class.Melainabacteria	cML-MA	51	0.00194572	0.117937	0.986837	0.996398	0.999825
Cigarettes Per Day	class.Methanobacteria	Inverse variance weighted	51	-0.187362	0.149136	0.209002	0.639123	0.782548		0.785674
Cigarettes Per Day	class.Methanobacteria	Weighted median	51	-0.121606	0.219619	0.579775	0.944998	0.917398
Cigarettes Per Day	class.Methanobacteria	MR Egger	51	0.0097431	0.28077	0.972459	0.990259	0.999825	0.411368
Cigarettes Per Day	class.Methanobacteria	MR PRESSO	51	-0.187362		0.174851					0.8	NA	NA
Cigarettes Per Day	class.Methanobacteria	cML-MA	51	-0.188304	0.150324	0.210331	0.599726	0.782871
Cigarettes Per Day	class.Mollicutes	Inverse variance weighted	51	-0.0150362	0.0962924	0.875913	0.954911	0.9843		0.0561002
Cigarettes Per Day	class.Mollicutes	Weighted median	51	-0.111832	0.126806	0.377825	0.937895	0.863698
Cigarettes Per Day	class.Mollicutes	MR Egger	51	-0.116929	0.180573	0.520304	0.856162	0.907467	0.506942
Cigarettes Per Day	class.Mollicutes	MR PRESSO	51	-0.0150362		0.876542					0.066	NA	NA
Cigarettes Per Day	class.Mollicutes	cML-MA	51	-0.0192681	0.0849395	0.820544	0.932858	0.97124
Cigarettes Per Day	class.Negativicutes	Inverse variance weighted	52	-0.079332	0.0659659	0.229123	0.64565	0.798522		0.73864
Cigarettes Per Day	class.Negativicutes	Weighted median	52	-0.0449805	0.0932916	0.6297	0.944998	0.921889
Cigarettes Per Day	class.Negativicutes	MR Egger	52	-0.029164	0.122752	0.813175	0.922472	0.97041	0.630065
Cigarettes Per Day	class.Negativicutes	MR PRESSO	52	-0.079332		0.198693					0.782	NA	NA
Cigarettes Per Day	class.Negativicutes	cML-MA	52	-0.0800975	0.0664167	0.227823	0.62808	0.797815
Cigarettes Per Day	class.Verrucomicrobiae	Inverse variance weighted	51	0.0703523	0.0842879	0.403906	0.73469	0.871974		0.339713
Cigarettes Per Day	class.Verrucomicrobiae	Weighted median	51	0.281341	0.130476	0.0310627	0.541839	0.551545
Cigarettes Per Day	class.Verrucomicrobiae	MR Egger	51	0.217557	0.156268	0.170147	0.856162	0.774018	0.269209
Cigarettes Per Day	class.Verrucomicrobiae	MR PRESSO	51	0.0703523		0.407876					0.291	NA	NA
Cigarettes Per Day	class.Verrucomicrobiae	cML-MA	51	0.0718176	0.0819299	0.380718	0.700704	0.864671
Cigarettes Per Day	order.Actinomycetales	Inverse variance weighted	51	-0.107263	0.105489	0.30924	0.665812	0.833482		0.23111
Cigarettes Per Day	order.Actinomycetales	Weighted median	51	-0.0557723	0.151713	0.713159	0.984508	0.944942
Cigarettes Per Day	order.Actinomycetales	MR Egger	51	-0.109258	0.197587	0.582804	0.856162	0.918623	0.990483
Cigarettes Per Day	order.Actinomycetales	MR PRESSO	51	-0.107263		0.314135					0.286	NA	NA
Cigarettes Per Day	order.Actinomycetales	cML-MA	51	-0.111197	0.100868	0.270287	0.640456	0.817671
Cigarettes Per Day	order.Bacillales	Inverse variance weighted	52	0.0957587	0.157135	0.542256	0.815981	0.911245		0.580072
Cigarettes Per Day	order.Bacillales	Weighted median	52	0.439732	0.254864	0.0844623	0.678416	0.68736
Cigarettes Per Day	order.Bacillales	MR Egger	52	0.238012	0.297448	0.427393	0.856162	0.891442	0.575778
Cigarettes Per Day	order.Bacillales	MR PRESSO	52	0.0957587		0.531311					0.538	NA	NA
Cigarettes Per Day	order.Bacillales	cML-MA	52	0.102897	0.160794	0.522216	0.787055	0.907467
Cigarettes Per Day	order.Bacteroidales	Inverse variance weighted	52	-0.0645344	0.065695	0.325935	0.667692	0.842982		0.968682
Cigarettes Per Day	order.Bacteroidales	Weighted median	52	-0.0937442	0.103296	0.364129	0.937895	0.854897
Cigarettes Per Day	order.Bacteroidales	MR Egger	52	-0.0431843	0.122256	0.725401	0.884738	0.948131	0.836795
Cigarettes Per Day	order.Bacteroidales	MR PRESSO	52	-0.0645344		0.228579					0.98	NA	NA
Cigarettes Per Day	order.Bacteroidales	cML-MA	52	-0.0652735	0.0660348	0.322922	0.655159	0.841699
Cigarettes Per Day	order.Bifidobacteriales	Inverse variance weighted	52	0.038458	0.0724737	0.595663	0.838165	0.92029		0.510539
Cigarettes Per Day	order.Bifidobacteriales	Weighted median	52	0.0460262	0.111279	0.67916	0.976629	0.932033
Cigarettes Per Day	order.Bifidobacteriales	MR Egger	52	0.0720463	0.134686	0.595075	0.856162	0.92029	0.768556
Cigarettes Per Day	order.Bifidobacteriales	MR PRESSO	52	0.038458		0.591217					0.572	NA	NA
Cigarettes Per Day	order.Bifidobacteriales	cML-MA	52	0.0392648	0.0730256	0.590794	0.802479	0.92029
Cigarettes Per Day	order.Burkholderiales	Inverse variance weighted	52	-0.102953	0.0680302	0.130192	0.639123	0.740844		0.718068
Cigarettes Per Day	order.Burkholderiales	Weighted median	52	-0.0115485	0.108075	0.914903	0.996209	0.991679
Cigarettes Per Day	order.Burkholderiales	MR Egger	52	-0.122696	0.126589	0.337088	0.856162	0.844375	0.854031
Cigarettes Per Day	order.Burkholderiales	MR PRESSO	52	-0.102953		0.108875					0.746	NA	NA
Cigarettes Per Day	order.Burkholderiales	cML-MA	52	-0.10603	0.068761	0.123071	0.579841	0.738126
Cigarettes Per Day	order.Clostridiales	Inverse variance weighted	52	0.0455913	0.0710552	0.521112	0.814479	0.907467		0.199311
Cigarettes Per Day	order.Clostridiales	Weighted median	52	0.114173	0.0997546	0.252399	0.935965	0.814855
Cigarettes Per Day	order.Clostridiales	MR Egger	52	0.171633	0.131856	0.198994	0.856162	0.774018	0.262418
Cigarettes Per Day	order.Clostridiales	MR PRESSO	52	0.0455913		0.523986					0.186	NA	NA
Cigarettes Per Day	order.Clostridiales	cML-MA	52	0.046677	0.0662952	0.481384	0.775359	0.90615
Cigarettes Per Day	order.Coriobacteriales	Inverse variance weighted	52	0.152324	0.0664896	0.0219664	0.514989	0.472746		0.923021
Cigarettes Per Day	order.Coriobacteriales	Weighted median	52	0.0963602	0.0970889	0.320956	0.937895	0.841699
Cigarettes Per Day	order.Coriobacteriales	MR Egger	52	0.0648923	0.123476	0.601526	0.856162	0.92048	0.404726
Cigarettes Per Day	order.Coriobacteriales	MR PRESSO	52	0.152324		0.00984035					0.937	NA	NA
Cigarettes Per Day	order.Coriobacteriales	cML-MA	52	0.154478	0.0669459	0.0210268	0.492962	0.469977
Cigarettes Per Day	order.Desulfovibrionales	Inverse variance weighted	52	-0.0817117	0.072133	0.257302	0.64565	0.814855		0.863479
Cigarettes Per Day	order.Desulfovibrionales	Weighted median	52	-0.123139	0.109242	0.259651	0.935965	0.814855
Cigarettes Per Day	order.Desulfovibrionales	MR Egger	52	-0.229159	0.134133	0.0937564	0.856162	0.696419	0.198258
Cigarettes Per Day	order.Desulfovibrionales	MR PRESSO	52	-0.0817117		0.211883					0.866	NA	NA
Cigarettes Per Day	order.Desulfovibrionales	cML-MA	52	-0.0830474	0.0726284	0.252849	0.62808	0.814855
Cigarettes Per Day	order.Enterobacteriales	Inverse variance weighted	52	0.108618	0.0813144	0.181623	0.639123	0.774018		0.353911
Cigarettes Per Day	order.Enterobacteriales	Weighted median	52	-0.000579466	0.119565	0.996133	0.996209	0.999825
Cigarettes Per Day	order.Enterobacteriales	MR Egger	52	-0.159687	0.145843	0.278795	0.856162	0.82063	0.0337949
Cigarettes Per Day	order.Enterobacteriales	MR PRESSO	52	0.108618		0.187553					0.237	NA	NA
Cigarettes Per Day	order.Enterobacteriales	cML-MA	52	0.109907	0.0769022	0.152954	0.579841	0.774018
Cigarettes Per Day	order.Erysipelotrichales	Inverse variance weighted	52	-0.088408	0.0681893	0.1948	0.639123	0.774018		0.302257
Cigarettes Per Day	order.Erysipelotrichales	Weighted median	52	-0.137314	0.106269	0.19631	0.935965	0.774018
Cigarettes Per Day	order.Erysipelotrichales	MR Egger	52	-0.0685415	0.12808	0.594922	0.856162	0.92029	0.854803
Cigarettes Per Day	order.Erysipelotrichales	MR PRESSO	52	-0.088408		0.200636					0.337	NA	NA
Cigarettes Per Day	order.Erysipelotrichales	cML-MA	52	-0.0892288	0.0664944	0.179628	0.579841	0.774018
Cigarettes Per Day	order.Gastranaerophilales	Inverse variance weighted	51	0.00380791	0.117204	0.974082	0.995229	0.999825		0.820898
Cigarettes Per Day	order.Gastranaerophilales	Weighted median	51	-0.0579807	0.170435	0.733712	0.984508	0.949489
Cigarettes Per Day	order.Gastranaerophilales	MR Egger	51	-0.167014	0.21915	0.449656	0.856162	0.897174	0.360797
Cigarettes Per Day	order.Gastranaerophilales	MR PRESSO	51	0.00380791		0.971423					0.857	NA	NA
Cigarettes Per Day	order.Gastranaerophilales	cML-MA	51	0.00307573	0.118022	0.979209	0.996398	0.999825
Cigarettes Per Day	order.Lactobacillales	Inverse variance weighted	52	-0.0808803	0.0676391	0.231789	0.64565	0.798967		0.581668
Cigarettes Per Day	order.Lactobacillales	Weighted median	52	-0.126962	0.102717	0.216447	0.935965	0.792301
Cigarettes Per Day	order.Lactobacillales	MR Egger	52	-0.16532	0.125903	0.195152	0.856162	0.774018	0.430274
Cigarettes Per Day	order.Lactobacillales	MR PRESSO	52	-0.0808803		0.223152					0.613	NA	NA
Cigarettes Per Day	order.Lactobacillales	cML-MA	52	-0.075761	0.0689253	0.271691	0.640456	0.818226
Cigarettes Per Day	order.Methanobacteriales	Inverse variance weighted	51	-0.187362	0.149136	0.209002	0.639123	0.782548		0.785674
Cigarettes Per Day	order.Methanobacteriales	Weighted median	51	-0.121606	0.211806	0.565873	0.944998	0.916744
Cigarettes Per Day	order.Methanobacteriales	MR Egger	51	0.0097431	0.28077	0.972459	0.990259	0.999825	0.411368
Cigarettes Per Day	order.Methanobacteriales	MR PRESSO	51	-0.187362		0.174851					0.79	NA	NA
Cigarettes Per Day	order.Methanobacteriales	cML-MA	51	-0.188304	0.150324	0.210331	0.599726	0.782871
Cigarettes Per Day	order.MollicutesRF9	Inverse variance weighted	51	0.109096	0.0974912	0.263123	0.64565	0.814855		0.121748
Cigarettes Per Day	order.MollicutesRF9	Weighted median	51	-0.0029572	0.135817	0.982629	0.996209	0.999825
Cigarettes Per Day	order.MollicutesRF9	MR Egger	51	-0.0254615	0.182343	0.889521	0.964456	0.986623	0.386351
Cigarettes Per Day	order.MollicutesRF9	MR PRESSO	51	0.109096		0.268471					0.136	NA	NA
Cigarettes Per Day	order.MollicutesRF9	cML-MA	51	0.115605	0.0892291	0.195112	0.579841	0.774018
Cigarettes Per Day	order.NB1n	Inverse variance weighted	51	-0.0945807	0.129813	0.466251	0.774637	0.899887		0.297594
Cigarettes Per Day	order.NB1n	Weighted median	51	-0.0968613	0.192707	0.61522	0.944998	0.921889
Cigarettes Per Day	order.NB1n	MR Egger	51	-0.181848	0.24422	0.460067	0.856162	0.899887	0.673963
Cigarettes Per Day	order.NB1n	MR PRESSO	51	-0.0945807		0.46965					0.372	NA	NA
Cigarettes Per Day	order.NB1n	cML-MA	51	-0.0989648	0.12642	0.433731	0.732757	0.891442
Cigarettes Per Day	order.Pasteurellales	Inverse variance weighted	51	-0.133909	0.0977896	0.170889	0.639123	0.774018		0.228741
Cigarettes Per Day	order.Pasteurellales	Weighted median	51	-0.266728	0.138376	0.0539103	0.598688	0.612849
Cigarettes Per Day	order.Pasteurellales	MR Egger	51	-0.0843604	0.184009	0.648651	0.856162	0.924337	0.751064
Cigarettes Per Day	order.Pasteurellales	MR PRESSO	51	-0.133909		0.177008					0.259	NA	NA
Cigarettes Per Day	order.Pasteurellales	cML-MA	51	-0.145688	0.0950076	0.125169	0.579841	0.738126
Cigarettes Per Day	order.Rhodospirillales	Inverse variance weighted	51	-0.205007	0.0962468	0.0331706	0.589902	0.554703		0.587968
Cigarettes Per Day	order.Rhodospirillales	Weighted median	51	-0.176433	0.157465	0.262519	0.935965	0.814855
Cigarettes Per Day	order.Rhodospirillales	MR Egger	51	-0.293157	0.17953	0.108897	0.856162	0.72661	0.563465
Cigarettes Per Day	order.Rhodospirillales	MR PRESSO	51	-0.205007		0.0318458					0.653	NA	NA
Cigarettes Per Day	order.Rhodospirillales	cML-MA	51	-0.210195	0.0973006	0.0307523	0.523659	0.551545
Cigarettes Per Day	order.Selenomonadales	Inverse variance weighted	52	-0.079332	0.0659659	0.229123	0.64565	0.798522		0.73864
Cigarettes Per Day	order.Selenomonadales	Weighted median	52	-0.0449805	0.0963032	0.640449	0.944998	0.923469
Cigarettes Per Day	order.Selenomonadales	MR Egger	52	-0.029164	0.122752	0.813175	0.922472	0.97041	0.630065
Cigarettes Per Day	order.Selenomonadales	MR PRESSO	52	-0.079332		0.198693					0.766	NA	NA
Cigarettes Per Day	order.Selenomonadales	cML-MA	52	-0.0800975	0.0664167	0.227823	0.62808	0.797815
Cigarettes Per Day	order.Verrucomicrobiales	Inverse variance weighted	51	0.0703523	0.0842879	0.403906	0.73469	0.871974		0.339713
Cigarettes Per Day	order.Verrucomicrobiales	Weighted median	51	0.281341	0.126584	0.0262456	0.541839	0.518325
Cigarettes Per Day	order.Verrucomicrobiales	MR Egger	51	0.217557	0.156268	0.170147	0.856162	0.774018	0.269209
Cigarettes Per Day	order.Verrucomicrobiales	MR PRESSO	51	0.0703523		0.407876					0.307	NA	NA
Cigarettes Per Day	order.Verrucomicrobiales	cML-MA	51	0.0718176	0.0819299	0.380718	0.700704	0.864671
Cigarettes Per Day	order.Victivallales	Inverse variance weighted	51	0.168558	0.131439	0.199701	0.639123	0.774018		0.861259
Cigarettes Per Day	order.Victivallales	Weighted median	51	0.133106	0.189103	0.481509	0.94371	0.90615
Cigarettes Per Day	order.Victivallales	MR Egger	51	0.00740318	0.24668	0.97618	0.990259	0.999825	0.443813
Cigarettes Per Day	order.Victivallales	MR PRESSO	51	0.168558		0.152924					0.885	NA	NA
Cigarettes Per Day	order.Victivallales	cML-MA	51	0.174538	0.13291	0.189114	0.579841	0.774018
Cigarettes Per Day	family.Acidaminococcaceae	Inverse variance weighted	51	-0.074121	0.0800824	0.354675	0.69293	0.852082		0.909073
Cigarettes Per Day	family.Acidaminococcaceae	Weighted median	51	0.0354684	0.125208	0.776965	0.984508	0.958804
Cigarettes Per Day	family.Acidaminococcaceae	MR Egger	51	0.0618316	0.149404	0.680786	0.856162	0.932033	0.28636
Cigarettes Per Day	family.Acidaminococcaceae	MR PRESSO	51	-0.074121		0.290601					0.894	NA	NA
Cigarettes Per Day	family.Acidaminococcaceae	cML-MA	51	-0.0735571	0.0807511	0.362342	0.700704	0.854897
Cigarettes Per Day	family.Actinomycetaceae	Inverse variance weighted	51	-0.105241	0.105014	0.316263	0.667692	0.837381		0.24576
Cigarettes Per Day	family.Actinomycetaceae	Weighted median	51	-0.054938	0.148845	0.712057	0.984508	0.944942
Cigarettes Per Day	family.Actinomycetaceae	MR Egger	51	-0.108372	0.196696	0.584163	0.856162	0.919176	0.984995
Cigarettes Per Day	family.Actinomycetaceae	MR PRESSO	51	-0.105241		0.321088					0.285	NA	NA
Cigarettes Per Day	family.Actinomycetaceae	cML-MA	51	-0.108989	0.100849	0.279823	0.641768	0.82063
Cigarettes Per Day	family.Alcaligenaceae	Inverse variance weighted	52	-0.0889974	0.0686234	0.194667	0.639123	0.774018		0.716301
Cigarettes Per Day	family.Alcaligenaceae	Weighted median	52	-0.00890539	0.109357	0.935097	0.996209	0.997233
Cigarettes Per Day	family.Alcaligenaceae	MR Egger	52	-0.119493	0.127699	0.353904	0.856162	0.851682	0.778213
Cigarettes Per Day	family.Alcaligenaceae	MR PRESSO	52	-0.0889974		0.16848					0.747	NA	NA
Cigarettes Per Day	family.Alcaligenaceae	cML-MA	52	-0.0910946	0.0692314	0.188241	0.579841	0.774018
Cigarettes Per Day	family.Bacteroidaceae	Inverse variance weighted	52	-0.0722892	0.0697025	0.299684	0.665812	0.830447		0.250844
Cigarettes Per Day	family.Bacteroidaceae	Weighted median	52	-0.117528	0.0957399	0.219606	0.935965	0.792301
Cigarettes Per Day	family.Bacteroidaceae	MR Egger	52	-0.174623	0.129895	0.184905	0.856162	0.774018	0.354743
Cigarettes Per Day	family.Bacteroidaceae	MR PRESSO	52	-0.0722892		0.304577					0.305	NA	NA
Cigarettes Per Day	family.Bacteroidaceae	cML-MA	52	-0.0687751	0.0668619	0.303661	0.649159	0.830656
Cigarettes Per Day	family.BacteroidalesS24.7group	Inverse variance weighted	51	-0.0231687	0.100029	0.816832	0.939894	0.97041		0.563577
Cigarettes Per Day	family.BacteroidalesS24.7group	Weighted median	51	0.117006	0.173164	0.499233	0.94371	0.90615
Cigarettes Per Day	family.BacteroidalesS24.7group	MR Egger	51	0.124443	0.186111	0.506859	0.856162	0.90615	0.35156
Cigarettes Per Day	family.BacteroidalesS24.7group	MR PRESSO	51	-0.0231687		0.81345					0.53	NA	NA
Cigarettes Per Day	family.BacteroidalesS24.7group	cML-MA	51	-0.0226645	0.100934	0.82233	0.932858	0.97124
Cigarettes Per Day	family.Bifidobacteriaceae	Inverse variance weighted	52	0.038458	0.0724737	0.595663	0.838165	0.92029		0.510539
Cigarettes Per Day	family.Bifidobacteriaceae	Weighted median	52	0.0460262	0.115261	0.689658	0.976629	0.935142
Cigarettes Per Day	family.Bifidobacteriaceae	MR Egger	52	0.0720463	0.134686	0.595075	0.856162	0.92029	0.768556
Cigarettes Per Day	family.Bifidobacteriaceae	MR PRESSO	52	0.038458		0.591217					0.581	NA	NA
Cigarettes Per Day	family.Bifidobacteriaceae	cML-MA	52	0.0392648	0.0730256	0.590794	0.802479	0.92029
Cigarettes Per Day	family.Christensenellaceae	Inverse variance weighted	52	-0.0367971	0.074066	0.619319	0.838165	0.921889		0.164472
Cigarettes Per Day	family.Christensenellaceae	Weighted median	52	0.0295979	0.105574	0.779208	0.984508	0.959839
Cigarettes Per Day	family.Christensenellaceae	MR Egger	52	-0.0799314	0.13895	0.567699	0.856162	0.916744	0.714305
Cigarettes Per Day	family.Christensenellaceae	MR PRESSO	52	-0.0367971		0.621454					0.209	NA	NA
Cigarettes Per Day	family.Christensenellaceae	cML-MA	52	-0.0337874	0.0694662	0.626693	0.829608	0.921889
Cigarettes Per Day	family.Clostridiaceae1	Inverse variance weighted	51	0.0452513	0.0747887	0.545142	0.815981	0.911849		0.808342
Cigarettes Per Day	family.Clostridiaceae1	Weighted median	51	0.186515	0.119996	0.120101	0.774562	0.738126
Cigarettes Per Day	family.Clostridiaceae1	MR Egger	51	0.0949338	0.139422	0.499135	0.856162	0.90615	0.674701
Cigarettes Per Day	family.Clostridiaceae1	MR PRESSO	51	0.0452513		0.504236					0.803	NA	NA
Cigarettes Per Day	family.Clostridiaceae1	cML-MA	51	0.0461269	0.0752944	0.540127	0.791352	0.911245
Cigarettes Per Day	family.ClostridialesvadinBB60group	Inverse variance weighted	51	-0.0471085	0.0972962	0.628261	0.838165	0.921889		0.0989418
Cigarettes Per Day	family.ClostridialesvadinBB60group	Weighted median	51	-0.0862274	0.130975	0.510312	0.94371	0.90615
Cigarettes Per Day	family.ClostridialesvadinBB60group	MR Egger	51	-0.136624	0.182422	0.45747	0.856162	0.899031	0.563463
Cigarettes Per Day	family.ClostridialesvadinBB60group	MR PRESSO	51	-0.0471085		0.630375					0.104	NA	NA
Cigarettes Per Day	family.ClostridialesvadinBB60group	cML-MA	51	-0.0490787	0.087965	0.576889	0.795579	0.91705
Cigarettes Per Day	family.Coriobacteriaceae	Inverse variance weighted	52	0.152324	0.0664896	0.0219664	0.514989	0.472746		0.923021
Cigarettes Per Day	family.Coriobacteriaceae	Weighted median	52	0.0963602	0.0983787	0.327342	0.937895	0.842982
Cigarettes Per Day	family.Coriobacteriaceae	MR Egger	52	0.0648923	0.123476	0.601526	0.856162	0.92048	0.404726
Cigarettes Per Day	family.Coriobacteriaceae	MR PRESSO	52	0.152324		0.00984035					0.929	NA	NA
Cigarettes Per Day	family.Coriobacteriaceae	cML-MA	52	0.154478	0.0669459	0.0210268	0.492962	0.469977
Cigarettes Per Day	family.Defluviitaleaceae	Inverse variance weighted	51	0.0621715	0.100747	0.537163	0.815981	0.911245		0.393075
Cigarettes Per Day	family.Defluviitaleaceae	Weighted median	51	-0.127824	0.155508	0.411088	0.94371	0.877437
Cigarettes Per Day	family.Defluviitaleaceae	MR Egger	51	-0.167458	0.185004	0.36981	0.856162	0.861407	0.147196
Cigarettes Per Day	family.Defluviitaleaceae	MR PRESSO	51	0.0621715		0.539964					0.347	NA	NA
Cigarettes Per Day	family.Defluviitaleaceae	cML-MA	51	0.0623762	0.0984776	0.526469	0.787837	0.909321
Cigarettes Per Day	family.Desulfovibrionaceae	Inverse variance weighted	52	-0.0815652	0.072138	0.258188	0.64565	0.814855		0.859449
Cigarettes Per Day	family.Desulfovibrionaceae	Weighted median	52	-0.136973	0.105857	0.195685	0.935965	0.774018
Cigarettes Per Day	family.Desulfovibrionaceae	MR Egger	52	-0.231131	0.134142	0.0910639	0.856162	0.696419	0.192024
Cigarettes Per Day	family.Desulfovibrionaceae	MR PRESSO	52	-0.0815652		0.213843					0.854	NA	NA
Cigarettes Per Day	family.Desulfovibrionaceae	cML-MA	52	-0.0828991	0.072635	0.253741	0.62808	0.814855
Cigarettes Per Day	family.Enterobacteriaceae	Inverse variance weighted	52	0.108618	0.0813144	0.181623	0.639123	0.774018		0.353911
Cigarettes Per Day	family.Enterobacteriaceae	Weighted median	52	-0.000579466	0.121955	0.996209	0.996209	0.999825
Cigarettes Per Day	family.Enterobacteriaceae	MR Egger	52	-0.159687	0.145843	0.278795	0.856162	0.82063	0.0337949
[truncated: 4,297 more rows]

## Sheet: Table S5
Table S5 Instrumental variables used in our study for univariate MR and multivariable MR, respectively.
SNP	Exposure 1	Exposure 2	Exposure 3	Exposure 4	Exposure 5	Exposure 6	Exposure 7	Outcome
rs1038093	Age Of Initiation	—	—	—	—	—	—	genus..Clostridiuminnocuumgroup
rs11780471	Age Of Initiation	—	—	—	—	—	—	genus..Clostridiuminnocuumgroup
rs12209023	Age Of Initiation	—	—	—	—	—	—	genus..Clostridiuminnocuumgroup
rs1263412	Age Of Initiation	—	—	—	—	—	—	genus..Clostridiuminnocuumgroup
rs13136239	Age Of Initiation	—	—	—	—	—	—	genus..Clostridiuminnocuumgroup
rs1523919	Age Of Initiation	—	—	—	—	—	—	genus..Clostridiuminnocuumgroup
rs1567957	Age Of Initiation	—	—	—	—	—	—	genus..Clostridiuminnocuumgroup
rs2269478	Age Of Initiation	—	—	—	—	—	—	genus..Clostridiuminnocuumgroup
rs319748	Age Of Initiation	—	—	—	—	—	—	genus..Clostridiuminnocuumgroup
rs3857706	Age Of Initiation	—	—	—	—	—	—	genus..Clostridiuminnocuumgroup
rs4426693	Age Of Initiation	—	—	—	—	—	—	genus..Clostridiuminnocuumgroup
rs4502920	Age Of Initiation	—	—	—	—	—	—	genus..Clostridiuminnocuumgroup
rs4671448	Age Of Initiation	—	—	—	—	—	—	genus..Clostridiuminnocuumgroup
rs62180269	Age Of Initiation	—	—	—	—	—	—	genus..Clostridiuminnocuumgroup
rs6549058	Age Of Initiation	—	—	—	—	—	—	genus..Clostridiuminnocuumgroup
rs663640	Age Of Initiation	—	—	—	—	—	—	genus..Clostridiuminnocuumgroup
rs6755330	Age Of Initiation	—	—	—	—	—	—	genus..Clostridiuminnocuumgroup
rs6781897	Age Of Initiation	—	—	—	—	—	—	genus..Clostridiuminnocuumgroup
rs72853300	Age Of Initiation	—	—	—	—	—	—	genus..Clostridiuminnocuumgroup
rs7599208	Age Of Initiation	—	—	—	—	—	—	genus..Clostridiuminnocuumgroup
rs1038093	Age Of Initiation	—	—	—	—	—	—	genus..Eubacteriumbrachygroup
rs11780471	Age Of Initiation	—	—	—	—	—	—	genus..Eubacteriumbrachygroup
rs12209023	Age Of Initiation	—	—	—	—	—	—	genus..Eubacteriumbrachygroup
rs13136239	Age Of Initiation	—	—	—	—	—	—	genus..Eubacteriumbrachygroup
rs1567957	Age Of Initiation	—	—	—	—	—	—	genus..Eubacteriumbrachygroup
rs17700144	Age Of Initiation	—	—	—	—	—	—	genus..Eubacteriumbrachygroup
rs2032463	Age Of Initiation	—	—	—	—	—	—	genus..Eubacteriumbrachygroup
rs2269478	Age Of Initiation	—	—	—	—	—	—	genus..Eubacteriumbrachygroup
rs2279831	Age Of Initiation	—	—	—	—	—	—	genus..Eubacteriumbrachygroup
rs2309885	Age Of Initiation	—	—	—	—	—	—	genus..Eubacteriumbrachygroup
rs319748	Age Of Initiation	—	—	—	—	—	—	genus..Eubacteriumbrachygroup
rs3857706	Age Of Initiation	—	—	—	—	—	—	genus..Eubacteriumbrachygroup
rs4129497	Age Of Initiation	—	—	—	—	—	—	genus..Eubacteriumbrachygroup
rs4502920	Age Of Initiation	—	—	—	—	—	—	genus..Eubacteriumbrachygroup
rs62177751	Age Of Initiation	—	—	—	—	—	—	genus..Eubacteriumbrachygroup
rs62180269	Age Of Initiation	—	—	—	—	—	—	genus..Eubacteriumbrachygroup
rs6755330	Age Of Initiation	—	—	—	—	—	—	genus..Eubacteriumbrachygroup
rs6781897	Age Of Initiation	—	—	—	—	—	—	genus..Eubacteriumbrachygroup
rs72853300	Age Of Initiation	—	—	—	—	—	—	genus..Eubacteriumbrachygroup
rs72974238	Age Of Initiation	—	—	—	—	—	—	genus..Eubacteriumbrachygroup
rs7599208	Age Of Initiation	—	—	—	—	—	—	genus..Eubacteriumbrachygroup
rs9866968	Age Of Initiation	—	—	—	—	—	—	genus..Eubacteriumbrachygroup
rs1038093	Age Of Initiation	—	—	—	—	—	—	genus..Eubacteriumcoprostanoligenesgroup
rs113161767	Age Of Initiation	—	—	—	—	—	—	genus..Eubacteriumcoprostanoligenesgroup
rs11778371	Age Of Initiation	—	—	—	—	—	—	genus..Eubacteriumcoprostanoligenesgroup
rs12209023	Age Of Initiation	—	—	—	—	—	—	genus..Eubacteriumcoprostanoligenesgroup
rs13136239	Age Of Initiation	—	—	—	—	—	—	genus..Eubacteriumcoprostanoligenesgroup
rs1567957	Age Of Initiation	—	—	—	—	—	—	genus..Eubacteriumcoprostanoligenesgroup
rs2269478	Age Of Initiation	—	—	—	—	—	—	genus..Eubacteriumcoprostanoligenesgroup
rs2279831	Age Of Initiation	—	—	—	—	—	—	genus..Eubacteriumcoprostanoligenesgroup
rs2309885	Age Of Initiation	—	—	—	—	—	—	genus..Eubacteriumcoprostanoligenesgroup
rs2325036	Age Of Initiation	—	—	—	—	—	—	genus..Eubacteriumcoprostanoligenesgroup
rs3857706	Age Of Initiation	—	—	—	—	—	—	genus..Eubacteriumcoprostanoligenesgroup
rs62177751	Age Of Initiation	—	—	—	—	—	—	genus..Eubacteriumcoprostanoligenesgroup
rs62180269	Age Of Initiation	—	—	—	—	—	—	genus..Eubacteriumcoprostanoligenesgroup
rs62417602	Age Of Initiation	—	—	—	—	—	—	genus..Eubacteriumcoprostanoligenesgroup
rs624833	Age Of Initiation	—	—	—	—	—	—	genus..Eubacteriumcoprostanoligenesgroup
rs663640	Age Of Initiation	—	—	—	—	—	—	genus..Eubacteriumcoprostanoligenesgroup
rs6755330	Age Of Initiation	—	—	—	—	—	—	genus..Eubacteriumcoprostanoligenesgroup
rs6781897	Age Of Initiation	—	—	—	—	—	—	genus..Eubacteriumcoprostanoligenesgroup
rs72853300	Age Of Initiation	—	—	—	—	—	—	genus..Eubacteriumcoprostanoligenesgroup
rs72974238	Age Of Initiation	—	—	—	—	—	—	genus..Eubacteriumcoprostanoligenesgroup
rs7333559	Age Of Initiation	—	—	—	—	—	—	genus..Eubacteriumcoprostanoligenesgroup
rs7599208	Age Of Initiation	—	—	—	—	—	—	genus..Eubacteriumcoprostanoligenesgroup
rs1038093	Age Of Initiation	—	—	—	—	—	—	genus..Eubacteriumeligensgroup
rs10950503	Age Of Initiation	—	—	—	—	—	—	genus..Eubacteriumeligensgroup
rs113161767	Age Of Initiation	—	—	—	—	—	—	genus..Eubacteriumeligensgroup
rs11780471	Age Of Initiation	—	—	—	—	—	—	genus..Eubacteriumeligensgroup
rs12209023	Age Of Initiation	—	—	—	—	—	—	genus..Eubacteriumeligensgroup
rs13136239	Age Of Initiation	—	—	—	—	—	—	genus..Eubacteriumeligensgroup
rs2269478	Age Of Initiation	—	—	—	—	—	—	genus..Eubacteriumeligensgroup
rs2279831	Age Of Initiation	—	—	—	—	—	—	genus..Eubacteriumeligensgroup
rs2309885	Age Of Initiation	—	—	—	—	—	—	genus..Eubacteriumeligensgroup
rs319748	Age Of Initiation	—	—	—	—	—	—	genus..Eubacteriumeligensgroup
rs4129497	Age Of Initiation	—	—	—	—	—	—	genus..Eubacteriumeligensgroup
rs4502920	Age Of Initiation	—	—	—	—	—	—	genus..Eubacteriumeligensgroup
rs62177751	Age Of Initiation	—	—	—	—	—	—	genus..Eubacteriumeligensgroup
rs62180272	Age Of Initiation	—	—	—	—	—	—	genus..Eubacteriumeligensgroup
rs624833	Age Of Initiation	—	—	—	—	—	—	genus..Eubacteriumeligensgroup
rs6491536	Age Of Initiation	—	—	—	—	—	—	genus..Eubacteriumeligensgroup
rs6755330	Age Of Initiation	—	—	—	—	—	—	genus..Eubacteriumeligensgroup
rs6781897	Age Of Initiation	—	—	—	—	—	—	genus..Eubacteriumeligensgroup
rs72853300	Age Of Initiation	—	—	—	—	—	—	genus..Eubacteriumeligensgroup
rs72974238	Age Of Initiation	—	—	—	—	—	—	genus..Eubacteriumeligensgroup
rs7599208	Age Of Initiation	—	—	—	—	—	—	genus..Eubacteriumeligensgroup
rs9866968	Age Of Initiation	—	—	—	—	—	—	genus..Eubacteriumeligensgroup
rs1038093	Age Of Initiation	—	—	—	—	—	—	genus..Eubacteriumfissicatenagroup
rs11780471	Age Of Initiation	—	—	—	—	—	—	genus..Eubacteriumfissicatenagroup
rs12209023	Age Of Initiation	—	—	—	—	—	—	genus..Eubacteriumfissicatenagroup
rs13136239	Age Of Initiation	—	—	—	—	—	—	genus..Eubacteriumfissicatenagroup
rs1567957	Age Of Initiation	—	—	—	—	—	—	genus..Eubacteriumfissicatenagroup
rs2269478	Age Of Initiation	—	—	—	—	—	—	genus..Eubacteriumfissicatenagroup
rs2279831	Age Of Initiation	—	—	—	—	—	—	genus..Eubacteriumfissicatenagroup
rs2309885	Age Of Initiation	—	—	—	—	—	—	genus..Eubacteriumfissicatenagroup
rs319748	Age Of Initiation	—	—	—	—	—	—	genus..Eubacteriumfissicatenagroup
rs4129497	Age Of Initiation	—	—	—	—	—	—	genus..Eubacteriumfissicatenagroup
rs4502920	Age Of Initiation	—	—	—	—	—	—	genus..Eubacteriumfissicatenagroup
rs62177751	Age Of Initiation	—	—	—	—	—	—	genus..Eubacteriumfissicatenagroup
rs62180269	Age Of Initiation	—	—	—	—	—	—	genus..Eubacteriumfissicatenagroup
rs624833	Age Of Initiation	—	—	—	—	—	—	genus..Eubacteriumfissicatenagroup
rs6491536	Age Of Initiation	—	—	—	—	—	—	genus..Eubacteriumfissicatenagroup
rs663640	Age Of Initiation	—	—	—	—	—	—	genus..Eubacteriumfissicatenagroup
rs6755330	Age Of Initiation	—	—	—	—	—	—	genus..Eubacteriumfissicatenagroup
rs6781897	Age Of Initiation	—	—	—	—	—	—	genus..Eubacteriumfissicatenagroup
rs72974238	Age Of Initiation	—	—	—	—	—	—	genus..Eubacteriumfissicatenagroup
rs7599208	Age Of Initiation	—	—	—	—	—	—	genus..Eubacteriumfissicatenagroup
rs9866968	Age Of Initiation	—	—	—	—	—	—	genus..Eubacteriumfissicatenagroup
rs10188700	Age Of Initiation	—	—	—	—	—	—	genus..Eubacteriumhalliigroup
rs1038093	Age Of Initiation	—	—	—	—	—	—	genus..Eubacteriumhalliigroup
rs113161767	Age Of Initiation	—	—	—	—	—	—	genus..Eubacteriumhalliigroup
rs1263412	Age Of Initiation	—	—	—	—	—	—	genus..Eubacteriumhalliigroup
rs13136239	Age Of Initiation	—	—	—	—	—	—	genus..Eubacteriumhalliigroup
rs1567957	Age Of Initiation	—	—	—	—	—	—	genus..Eubacteriumhalliigroup
rs2279831	Age Of Initiation	—	—	—	—	—	—	genus..Eubacteriumhalliigroup
rs2309885	Age Of Initiation	—	—	—	—	—	—	genus..Eubacteriumhalliigroup
rs2710646	Age Of Initiation	—	—	—	—	—	—	genus..Eubacteriumhalliigroup
rs319748	Age Of Initiation	—	—	—	—	—	—	genus..Eubacteriumhalliigroup
rs3857706	Age Of Initiation	—	—	—	—	—	—	genus..Eubacteriumhalliigroup
rs4321539	Age Of Initiation	—	—	—	—	—	—	genus..Eubacteriumhalliigroup
rs4488844	Age Of Initiation	—	—	—	—	—	—	genus..Eubacteriumhalliigroup
rs4502920	Age Of Initiation	—	—	—	—	—	—	genus..Eubacteriumhalliigroup
rs59724122	Age Of Initiation	—	—	—	—	—	—	genus..Eubacteriumhalliigroup
rs6491536	Age Of Initiation	—	—	—	—	—	—	genus..Eubacteriumhalliigroup
rs663640	Age Of Initiation	—	—	—	—	—	—	genus..Eubacteriumhalliigroup
rs6755330	Age Of Initiation	—	—	—	—	—	—	genus..Eubacteriumhalliigroup
rs6781897	Age Of Initiation	—	—	—	—	—	—	genus..Eubacteriumhalliigroup
rs6855981	Age Of Initiation	—	—	—	—	—	—	genus..Eubacteriumhalliigroup
rs72853300	Age Of Initiation	—	—	—	—	—	—	genus..Eubacteriumhalliigroup
rs72974238	Age Of Initiation	—	—	—	—	—	—	genus..Eubacteriumhalliigroup
rs76694908	Age Of Initiation	—	—	—	—	—	—	genus..Eubacteriumhalliigroup
rs1038093	Age Of Initiation	—	—	—	—	—	—	genus..Eubacteriumnodatumgroup
rs11780471	Age Of Initiation	—	—	—	—	—	—	genus..Eubacteriumnodatumgroup
rs12209023	Age Of Initiation	—	—	—	—	—	—	genus..Eubacteriumnodatumgroup
rs13136239	Age Of Initiation	—	—	—	—	—	—	genus..Eubacteriumnodatumgroup
rs17700144	Age Of Initiation	—	—	—	—	—	—	genus..Eubacteriumnodatumgroup
rs2269478	Age Of Initiation	—	—	—	—	—	—	genus..Eubacteriumnodatumgroup
rs2279831	Age Of Initiation	—	—	—	—	—	—	genus..Eubacteriumnodatumgroup
rs2309885	Age Of Initiation	—	—	—	—	—	—	genus..Eubacteriumnodatumgroup
rs319748	Age Of Initiation	—	—	—	—	—	—	genus..Eubacteriumnodatumgroup
rs3857706	Age Of Initiation	—	—	—	—	—	—	genus..Eubacteriumnodatumgroup
rs4129497	Age Of Initiation	—	—	—	—	—	—	genus..Eubacteriumnodatumgroup
rs4502920	Age Of Initiation	—	—	—	—	—	—	genus..Eubacteriumnodatumgroup
rs62177751	Age Of Initiation	—	—	—	—	—	—	genus..Eubacteriumnodatumgroup
rs62180269	Age Of Initiation	—	—	—	—	—	—	genus..Eubacteriumnodatumgroup
rs62261667	Age Of Initiation	—	—	—	—	—	—	genus..Eubacteriumnodatumgroup
rs624833	Age Of Initiation	—	—	—	—	—	—	genus..Eubacteriumnodatumgroup
rs6491536	Age Of Initiation	—	—	—	—	—	—	genus..Eubacteriumnodatumgroup
rs72853300	Age Of Initiation	—	—	—	—	—	—	genus..Eubacteriumnodatumgroup
rs72974238	Age Of Initiation	—	—	—	—	—	—	genus..Eubacteriumnodatumgroup
rs7599208	Age Of Initiation	—	—	—	—	—	—	genus..Eubacteriumnodatumgroup
rs1038093	Age Of Initiation	—	—	—	—	—	—	genus..Eubacteriumoxidoreducensgroup
rs113161767	Age Of Initiation	—	—	—	—	—	—	genus..Eubacteriumoxidoreducensgroup
rs11780471	Age Of Initiation	—	—	—	—	—	—	genus..Eubacteriumoxidoreducensgroup
rs12200302	Age Of Initiation	—	—	—	—	—	—	genus..Eubacteriumoxidoreducensgroup
rs12209023	Age Of Initiation	—	—	—	—	—	—	genus..Eubacteriumoxidoreducensgroup
rs1567957	Age Of Initiation	—	—	—	—	—	—	genus..Eubacteriumoxidoreducensgroup
rs17700144	Age Of Initiation	—	—	—	—	—	—	genus..Eubacteriumoxidoreducensgroup
rs2309885	Age Of Initiation	—	—	—	—	—	—	genus..Eubacteriumoxidoreducensgroup
rs319748	Age Of Initiation	—	—	—	—	—	—	genus..Eubacteriumoxidoreducensgroup
rs4129497	Age Of Initiation	—	—	—	—	—	—	genus..Eubacteriumoxidoreducensgroup
rs62177751	Age Of Initiation	—	—	—	—	—	—	genus..Eubacteriumoxidoreducensgroup
rs62180269	Age Of Initiation	—	—	—	—	—	—	genus..Eubacteriumoxidoreducensgroup
rs624833	Age Of Initiation	—	—	—	—	—	—	genus..Eubacteriumoxidoreducensgroup
rs6491536	Age Of Initiation	—	—	—	—	—	—	genus..Eubacteriumoxidoreducensgroup
rs6755330	Age Of Initiation	—	—	—	—	—	—	genus..Eubacteriumoxidoreducensgroup
rs6855981	Age Of Initiation	—	—	—	—	—	—	genus..Eubacteriumoxidoreducensgroup
rs72853300	Age Of Initiation	—	—	—	—	—	—	genus..Eubacteriumoxidoreducensgroup
rs72974238	Age Of Initiation	—	—	—	—	—	—	genus..Eubacteriumoxidoreducensgroup
rs7599208	Age Of Initiation	—	—	—	—	—	—	genus..Eubacteriumoxidoreducensgroup
rs9866968	Age Of Initiation	—	—	—	—	—	—	genus..Eubacteriumoxidoreducensgroup
rs12209023	Age Of Initiation	—	—	—	—	—	—	genus..Eubacteriumrectalegroup
rs13136239	Age Of Initiation	—	—	—	—	—	—	genus..Eubacteriumrectalegroup
rs1567957	Age Of Initiation	—	—	—	—	—	—	genus..Eubacteriumrectalegroup
rs2269478	Age Of Initiation	—	—	—	—	—	—	genus..Eubacteriumrectalegroup
rs2279831	Age Of Initiation	—	—	—	—	—	—	genus..Eubacteriumrectalegroup
rs319748	Age Of Initiation	—	—	—	—	—	—	genus..Eubacteriumrectalegroup
rs3857706	Age Of Initiation	—	—	—	—	—	—	genus..Eubacteriumrectalegroup
rs4129497	Age Of Initiation	—	—	—	—	—	—	genus..Eubacteriumrectalegroup
rs4502920	Age Of Initiation	—	—	—	—	—	—	genus..Eubacteriumrectalegroup
rs62177751	Age Of Initiation	—	—	—	—	—	—	genus..Eubacteriumrectalegroup
rs62180269	Age Of Initiation	—	—	—	—	—	—	genus..Eubacteriumrectalegroup
rs624833	Age Of Initiation	—	—	—	—	—	—	genus..Eubacteriumrectalegroup
rs6491536	Age Of Initiation	—	—	—	—	—	—	genus..Eubacteriumrectalegroup
rs663640	Age Of Initiation	—	—	—	—	—	—	genus..Eubacteriumrectalegroup
rs6755330	Age Of Initiation	—	—	—	—	—	—	genus..Eubacteriumrectalegroup
rs6781897	Age Of Initiation	—	—	—	—	—	—	genus..Eubacteriumrectalegroup
rs72853300	Age Of Initiation	—	—	—	—	—	—	genus..Eubacteriumrectalegroup
rs72974238	Age Of Initiation	—	—	—	—	—	—	genus..Eubacteriumrectalegroup
rs7599208	Age Of Initiation	—	—	—	—	—	—	genus..Eubacteriumrectalegroup
rs78875955	Age Of Initiation	—	—	—	—	—	—	genus..Eubacteriumrectalegroup
rs9866968	Age Of Initiation	—	—	—	—	—	—	genus..Eubacteriumrectalegroup
rs113161767	Age Of Initiation	—	—	—	—	—	—	genus..Eubacteriumruminantiumgroup
rs12209023	Age Of Initiation	—	—	—	—	—	—	genus..Eubacteriumruminantiumgroup
rs1567957	Age Of Initiation	—	—	—	—	—	—	genus..Eubacteriumruminantiumgroup
rs17022915	Age Of Initiation	—	—	—	—	—	—	genus..Eubacteriumruminantiumgroup
rs17408036	Age Of Initiation	—	—	—	—	—	—	genus..Eubacteriumruminantiumgroup
rs2269478	Age Of Initiation	—	—	—	—	—	—	genus..Eubacteriumruminantiumgroup
rs2279831	Age Of Initiation	—	—	—	—	—	—	genus..Eubacteriumruminantiumgroup
rs2309885	Age Of Initiation	—	—	—	—	—	—	genus..Eubacteriumruminantiumgroup
rs4502920	Age Of Initiation	—	—	—	—	—	—	genus..Eubacteriumruminantiumgroup
rs4671448	Age Of Initiation	—	—	—	—	—	—	genus..Eubacteriumruminantiumgroup
rs57153235	Age Of Initiation	—	—	—	—	—	—	genus..Eubacteriumruminantiumgroup
rs62180269	Age Of Initiation	—	—	—	—	—	—	genus..Eubacteriumruminantiumgroup
rs624833	Age Of Initiation	—	—	—	—	—	—	genus..Eubacteriumruminantiumgroup
rs6491536	Age Of Initiation	—	—	—	—	—	—	genus..Eubacteriumruminantiumgroup
rs663640	Age Of Initiation	—	—	—	—	—	—	genus..Eubacteriumruminantiumgroup
rs6781897	Age Of Initiation	—	—	—	—	—	—	genus..Eubacteriumruminantiumgroup
rs72477506	Age Of Initiation	—	—	—	—	—	—	genus..Eubacteriumruminantiumgroup
rs72974238	Age Of Initiation	—	—	—	—	—	—	genus..Eubacteriumruminantiumgroup
rs7599208	Age Of Initiation	—	—	—	—	—	—	genus..Eubacteriumruminantiumgroup
rs10184918	Age Of Initiation	—	—	—	—	—	—	genus..Eubacteriumventriosumgroup
rs6734827	Age Of Initiation	—	—	—	—	—	—	genus..Eubacteriumventriosumgroup
rs1038093	Age Of Initiation	—	—	—	—	—	—	genus..Eubacteriumxylanophilumgroup
rs113161767	Age Of Initiation	—	—	—	—	—	—	genus..Eubacteriumxylanophilumgroup
rs11780471	Age Of Initiation	—	—	—	—	—	—	genus..Eubacteriumxylanophilumgroup
rs12209023	Age Of Initiation	—	—	—	—	—	—	genus..Eubacteriumxylanophilumgroup
rs13136239	Age Of Initiation	—	—	—	—	—	—	genus..Eubacteriumxylanophilumgroup
rs1567957	Age Of Initiation	—	—	—	—	—	—	genus..Eubacteriumxylanophilumgroup
rs2269478	Age Of Initiation	—	—	—	—	—	—	genus..Eubacteriumxylanophilumgroup
rs2279831	Age Of Initiation	—	—	—	—	—	—	genus..Eubacteriumxylanophilumgroup
rs2309885	Age Of Initiation	—	—	—	—	—	—	genus..Eubacteriumxylanophilumgroup
rs319748	Age Of Initiation	—	—	—	—	—	—	genus..Eubacteriumxylanophilumgroup
rs3857706	Age Of Initiation	—	—	—	—	—	—	genus..Eubacteriumxylanophilumgroup
rs4129497	Age Of Initiation	—	—	—	—	—	—	genus..Eubacteriumxylanophilumgroup
rs4502920	Age Of Initiation	—	—	—	—	—	—	genus..Eubacteriumxylanophilumgroup
rs62177751	Age Of Initiation	—	—	—	—	—	—	genus..Eubacteriumxylanophilumgroup
rs62180269	Age Of Initiation	—	—	—	—	—	—	genus..Eubacteriumxylanophilumgroup
rs624833	Age Of Initiation	—	—	—	—	—	—	genus..Eubacteriumxylanophilumgroup
rs6491536	Age Of Initiation	—	—	—	—	—	—	genus..Eubacteriumxylanophilumgroup
rs663640	Age Of Initiation	—	—	—	—	—	—	genus..Eubacteriumxylanophilumgroup
rs6755330	Age Of Initiation	—	—	—	—	—	—	genus..Eubacteriumxylanophilumgroup
rs6781897	Age Of Initiation	—	—	—	—	—	—	genus..Eubacteriumxylanophilumgroup
rs72853300	Age Of Initiation	—	—	—	—	—	—	genus..Eubacteriumxylanophilumgroup
rs72974238	Age Of Initiation	—	—	—	—	—	—	genus..Eubacteriumxylanophilumgroup
rs7599208	Age Of Initiation	—	—	—	—	—	—	genus..Eubacteriumxylanophilumgroup
rs9866968	Age Of Initiation	—	—	—	—	—	—	genus..Eubacteriumxylanophilumgroup
rs1038093	Age Of Initiation	—	—	—	—	—	—	genus..Ruminococcusgauvreauiigroup
rs113161767	Age Of Initiation	—	—	—	—	—	—	genus..Ruminococcusgauvreauiigroup
rs11780471	Age Of Initiation	—	—	—	—	—	—	genus..Ruminococcusgauvreauiigroup
rs12209023	Age Of Initiation	—	—	—	—	—	—	genus..Ruminococcusgauvreauiigroup
rs13136239	Age Of Initiation	—	—	—	—	—	—	genus..Ruminococcusgauvreauiigroup
rs1567957	Age Of Initiation	—	—	—	—	—	—	genus..Ruminococcusgauvreauiigroup
rs2269478	Age Of Initiation	—	—	—	—	—	—	genus..Ruminococcusgauvreauiigroup
rs2279831	Age Of Initiation	—	—	—	—	—	—	genus..Ruminococcusgauvreauiigroup
rs2309885	Age Of Initiation	—	—	—	—	—	—	genus..Ruminococcusgauvreauiigroup
rs3857706	Age Of Initiation	—	—	—	—	—	—	genus..Ruminococcusgauvreauiigroup
rs4129497	Age Of Initiation	—	—	—	—	—	—	genus..Ruminococcusgauvreauiigroup
rs4502920	Age Of Initiation	—	—	—	—	—	—	genus..Ruminococcusgauvreauiigroup
rs62177751	Age Of Initiation	—	—	—	—	—	—	genus..Ruminococcusgauvreauiigroup
rs62180269	Age Of Initiation	—	—	—	—	—	—	genus..Ruminococcusgauvreauiigroup
rs624833	Age Of Initiation	—	—	—	—	—	—	genus..Ruminococcusgauvreauiigroup
rs6491536	Age Of Initiation	—	—	—	—	—	—	genus..Ruminococcusgauvreauiigroup
rs663640	Age Of Initiation	—	—	—	—	—	—	genus..Ruminococcusgauvreauiigroup
rs6755330	Age Of Initiation	—	—	—	—	—	—	genus..Ruminococcusgauvreauiigroup
rs6781897	Age Of Initiation	—	—	—	—	—	—	genus..Ruminococcusgauvreauiigroup
rs72853300	Age Of Initiation	—	—	—	—	—	—	genus..Ruminococcusgauvreauiigroup
rs72974238	Age Of Initiation	—	—	—	—	—	—	genus..Ruminococcusgauvreauiigroup
rs7599208	Age Of Initiation	—	—	—	—	—	—	genus..Ruminococcusgauvreauiigroup
rs9866968	Age Of Initiation	—	—	—	—	—	—	genus..Ruminococcusgauvreauiigroup
rs9909547	Age Of Initiation	—	—	—	—	—	—	genus..Ruminococcusgauvreauiigroup
rs1038093	Age Of Initiation	—	—	—	—	—	—	genus..Ruminococcusgnavusgroup
rs113161767	Age Of Initiation	—	—	—	—	—	—	genus..Ruminococcusgnavusgroup
rs11780471	Age Of Initiation	—	—	—	—	—	—	genus..Ruminococcusgnavusgroup
rs12209023	Age Of Initiation	—	—	—	—	—	—	genus..Ruminococcusgnavusgroup
rs13136239	Age Of Initiation	—	—	—	—	—	—	genus..Ruminococcusgnavusgroup
rs1567957	Age Of Initiation	—	—	—	—	—	—	genus..Ruminococcusgnavusgroup
rs2269478	Age Of Initiation	—	—	—	—	—	—	genus..Ruminococcusgnavusgroup
rs2279831	Age Of Initiation	—	—	—	—	—	—	genus..Ruminococcusgnavusgroup
rs2309885	Age Of Initiation	—	—	—	—	—	—	genus..Ruminococcusgnavusgroup
rs319748	Age Of Initiation	—	—	—	—	—	—	genus..Ruminococcusgnavusgroup
rs3857706	Age Of Initiation	—	—	—	—	—	—	genus..Ruminococcusgnavusgroup
rs4129497	Age Of Initiation	—	—	—	—	—	—	genus..Ruminococcusgnavusgroup
rs4502920	Age Of Initiation	—	—	—	—	—	—	genus..Ruminococcusgnavusgroup
rs62177751	Age Of Initiation	—	—	—	—	—	—	genus..Ruminococcusgnavusgroup
rs62180269	Age Of Initiation	—	—	—	—	—	—	genus..Ruminococcusgnavusgroup
rs624833	Age Of Initiation	—	—	—	—	—	—	genus..Ruminococcusgnavusgroup
rs6491536	Age Of Initiation	—	—	—	—	—	—	genus..Ruminococcusgnavusgroup
rs663640	Age Of Initiation	—	—	—	—	—	—	genus..Ruminococcusgnavusgroup
rs6755330	Age Of Initiation	—	—	—	—	—	—	genus..Ruminococcusgnavusgroup
rs6781897	Age Of Initiation	—	—	—	—	—	—	genus..Ruminococcusgnavusgroup
rs72853300	Age Of Initiation	—	—	—	—	—	—	genus..Ruminococcusgnavusgroup
rs72974238	Age Of Initiation	—	—	—	—	—	—	genus..Ruminococcusgnavusgroup
rs7599208	Age Of Initiation	—	—	—	—	—	—	genus..Ruminococcusgnavusgroup
rs9866968	Age Of Initiation	—	—	—	—	—	—	genus..Ruminococcusgnavusgroup
rs1038093	Age Of Initiation	—	—	—	—	—	—	genus..Ruminococcustorquesgroup
rs113161767	Age Of Initiation	—	—	—	—	—	—	genus..Ruminococcustorquesgroup
rs11780471	Age Of Initiation	—	—	—	—	—	—	genus..Ruminococcustorquesgroup
rs12209023	Age Of Initiation	—	—	—	—	—	—	genus..Ruminococcustorquesgroup
rs13136239	Age Of Initiation	—	—	—	—	—	—	genus..Ruminococcustorquesgroup
rs1567957	Age Of Initiation	—	—	—	—	—	—	genus..Ruminococcustorquesgroup
rs2269478	Age Of Initiation	—	—	—	—	—	—	genus..Ruminococcustorquesgroup
rs2279831	Age Of Initiation	—	—	—	—	—	—	genus..Ruminococcustorquesgroup
rs2309885	Age Of Initiation	—	—	—	—	—	—	genus..Ruminococcustorquesgroup
rs3857706	Age Of Initiation	—	—	—	—	—	—	genus..Ruminococcustorquesgroup
rs4129497	Age Of Initiation	—	—	—	—	—	—	genus..Ruminococcustorquesgroup
rs4502920	Age Of Initiation	—	—	—	—	—	—	genus..Ruminococcustorquesgroup
rs62177751	Age Of Initiation	—	—	—	—	—	—	genus..Ruminococcustorquesgroup
rs62180312	Age Of Initiation	—	—	—	—	—	—	genus..Ruminococcustorquesgroup
rs624833	Age Of Initiation	—	—	—	—	—	—	genus..Ruminococcustorquesgroup
rs6491536	Age Of Initiation	—	—	—	—	—	—	genus..Ruminococcustorquesgroup
rs663640	Age Of Initiation	—	—	—	—	—	—	genus..Ruminococcustorquesgroup
rs6755330	Age Of Initiation	—	—	—	—	—	—	genus..Ruminococcustorquesgroup
rs6781897	Age Of Initiation	—	—	—	—	—	—	genus..Ruminococcustorquesgroup
rs72853300	Age Of Initiation	—	—	—	—	—	—	genus..Ruminococcustorquesgroup
rs72974238	Age Of Initiation	—	—	—	—	—	—	genus..Ruminococcustorquesgroup
rs7599208	Age Of Initiation	—	—	—	—	—	—	genus..Ruminococcustorquesgroup
rs9866968	Age Of Initiation	—	—	—	—	—	—	genus..Ruminococcustorquesgroup
rs9909547	Age Of Initiation	—	—	—	—	—	—	genus..Ruminococcustorquesgroup
rs1038093	Age Of Initiation	—	—	—	—	—	—	genus.Actinomyces
rs113161767	Age Of Initiation	—	—	—	—	—	—	genus.Actinomyces
rs12209023	Age Of Initiation	—	—	—	—	—	—	genus.Actinomyces
rs13136239	Age Of Initiation	—	—	—	—	—	—	genus.Actinomyces
rs1567957	Age Of Initiation	—	—	—	—	—	—	genus.Actinomyces
rs2269478	Age Of Initiation	—	—	—	—	—	—	genus.Actinomyces
rs2279831	Age Of Initiation	—	—	—	—	—	—	genus.Actinomyces
rs2309885	Age Of Initiation	—	—	—	—	—	—	genus.Actinomyces
rs319748	Age Of Initiation	—	—	—	—	—	—	genus.Actinomyces
rs3857706	Age Of Initiation	—	—	—	—	—	—	genus.Actinomyces
rs4129497	Age Of Initiation	—	—	—	—	—	—	genus.Actinomyces
rs4502920	Age Of Initiation	—	—	—	—	—	—	genus.Actinomyces
rs62177751	Age Of Initiation	—	—	—	—	—	—	genus.Actinomyces
rs62180269	Age Of Initiation	—	—	—	—	—	—	genus.Actinomyces
rs624833	Age Of Initiation	—	—	—	—	—	—	genus.Actinomyces
rs6491536	Age Of Initiation	—	—	—	—	—	—	genus.Actinomyces
rs663640	Age Of Initiation	—	—	—	—	—	—	genus.Actinomyces
rs6755330	Age Of Initiation	—	—	—	—	—	—	genus.Actinomyces
rs6781897	Age Of Initiation	—	—	—	—	—	—	genus.Actinomyces
rs72477506	Age Of Initiation	—	—	—	—	—	—	genus.Actinomyces
rs72853300	Age Of Initiation	—	—	—	—	—	—	genus.Actinomyces
rs72974238	Age Of Initiation	—	—	—	—	—	—	genus.Actinomyces
rs7599208	Age Of Initiation	—	—	—	—	—	—	genus.Actinomyces
rs9866968	Age Of Initiation	—	—	—	—	—	—	genus.Actinomyces
rs1038093	Age Of Initiation	—	—	—	—	—	—	genus.Adlercreutzia
rs113161767	Age Of Initiation	—	—	—	—	—	—	genus.Adlercreutzia
rs11780471	Age Of Initiation	—	—	—	—	—	—	genus.Adlercreutzia
rs12209023	Age Of Initiation	—	—	—	—	—	—	genus.Adlercreutzia
rs13136239	Age Of Initiation	—	—	—	—	—	—	genus.Adlercreutzia
rs1567957	Age Of Initiation	—	—	—	—	—	—	genus.Adlercreutzia
rs2269478	Age Of Initiation	—	—	—	—	—	—	genus.Adlercreutzia
rs2279831	Age Of Initiation	—	—	—	—	—	—	genus.Adlercreutzia
rs2309885	Age Of Initiation	—	—	—	—	—	—	genus.Adlercreutzia
rs319748	Age Of Initiation	—	—	—	—	—	—	genus.Adlercreutzia
rs3857706	Age Of Initiation	—	—	—	—	—	—	genus.Adlercreutzia
rs4129497	Age Of Initiation	—	—	—	—	—	—	genus.Adlercreutzia
rs4502920	Age Of Initiation	—	—	—	—	—	—	genus.Adlercreutzia
rs62177751	Age Of Initiation	—	—	—	—	—	—	genus.Adlercreutzia
rs62180269	Age Of Initiation	—	—	—	—	—	—	genus.Adlercreutzia
rs624833	Age Of Initiation	—	—	—	—	—	—	genus.Adlercreutzia
rs6491536	Age Of Initiation	—	—	—	—	—	—	genus.Adlercreutzia
rs663640	Age Of Initiation	—	—	—	—	—	—	genus.Adlercreutzia
rs6755330	Age Of Initiation	—	—	—	—	—	—	genus.Adlercreutzia
rs6781897	Age Of Initiation	—	—	—	—	—	—	genus.Adlercreutzia
rs72853300	Age Of Initiation	—	—	—	—	—	—	genus.Adlercreutzia
rs72974238	Age Of Initiation	—	—	—	—	—	—	genus.Adlercreutzia
rs7599208	Age Of Initiation	—	—	—	—	—	—	genus.Adlercreutzia
rs9866968	Age Of Initiation	—	—	—	—	—	—	genus.Adlercreutzia
rs1038093	Age Of Initiation	—	—	—	—	—	—	genus.Akkermansia
rs113161767	Age Of Initiation	—	—	—	—	—	—	genus.Akkermansia
rs11780471	Age Of Initiation	—	—	—	—	—	—	genus.Akkermansia
rs12209023	Age Of Initiation	—	—	—	—	—	—	genus.Akkermansia
rs13136239	Age Of Initiation	—	—	—	—	—	—	genus.Akkermansia
rs1567957	Age Of Initiation	—	—	—	—	—	—	genus.Akkermansia
rs2269478	Age Of Initiation	—	—	—	—	—	—	genus.Akkermansia
rs2279831	Age Of Initiation	—	—	—	—	—	—	genus.Akkermansia
rs2309885	Age Of Initiation	—	—	—	—	—	—	genus.Akkermansia
rs319748	Age Of Initiation	—	—	—	—	—	—	genus.Akkermansia
rs3857706	Age Of Initiation	—	—	—	—	—	—	genus.Akkermansia
rs4129497	Age Of Initiation	—	—	—	—	—	—	genus.Akkermansia
rs4502920	Age Of Initiation	—	—	—	—	—	—	genus.Akkermansia
rs62177751	Age Of Initiation	—	—	—	—	—	—	genus.Akkermansia
rs62180269	Age Of Initiation	—	—	—	—	—	—	genus.Akkermansia
rs624833	Age Of Initiation	—	—	—	—	—	—	genus.Akkermansia
rs6491536	Age Of Initiation	—	—	—	—	—	—	genus.Akkermansia
rs663640	Age Of Initiation	—	—	—	—	—	—	genus.Akkermansia
rs6755330	Age Of Initiation	—	—	—	—	—	—	genus.Akkermansia
rs6781897	Age Of Initiation	—	—	—	—	—	—	genus.Akkermansia
rs72853300	Age Of Initiation	—	—	—	—	—	—	genus.Akkermansia
rs72974238	Age Of Initiation	—	—	—	—	—	—	genus.Akkermansia
rs7599208	Age Of Initiation	—	—	—	—	—	—	genus.Akkermansia
rs9866968	Age Of Initiation	—	—	—	—	—	—	genus.Akkermansia
rs113161767	Age Of Initiation	—	—	—	—	—	—	genus.Alistipes
rs11780471	Age Of Initiation	—	—	—	—	—	—	genus.Alistipes
rs12209023	Age Of Initiation	—	—	—	—	—	—	genus.Alistipes
rs13136239	Age Of Initiation	—	—	—	—	—	—	genus.Alistipes
rs2138795	Age Of Initiation	—	—	—	—	—	—	genus.Alistipes
rs2279831	Age Of Initiation	—	—	—	—	—	—	genus.Alistipes
rs2309885	Age Of Initiation	—	—	—	—	—	—	genus.Alistipes
rs319748	Age Of Initiation	—	—	—	—	—	—	genus.Alistipes
rs4129497	Age Of Initiation	—	—	—	—	—	—	genus.Alistipes
rs62177751	Age Of Initiation	—	—	—	—	—	—	genus.Alistipes
rs62180269	Age Of Initiation	—	—	—	—	—	—	genus.Alistipes
rs624833	Age Of Initiation	—	—	—	—	—	—	genus.Alistipes
rs663640	Age Of Initiation	—	—	—	—	—	—	genus.Alistipes
rs6755330	Age Of Initiation	—	—	—	—	—	—	genus.Alistipes
rs6781897	Age Of Initiation	—	—	—	—	—	—	genus.Alistipes
rs71597207	Age Of Initiation	—	—	—	—	—	—	genus.Alistipes
rs72853300	Age Of Initiation	—	—	—	—	—	—	genus.Alistipes
rs72974238	Age Of Initiation	—	—	—	—	—	—	genus.Alistipes
rs9866968	Age Of Initiation	—	—	—	—	—	—	genus.Alistipes
rs1038093	Age Of Initiation	—	—	—	—	—	—	genus.Allisonella
rs12209023	Age Of Initiation	—	—	—	—	—	—	genus.Allisonella
rs13136239	Age Of Initiation	—	—	—	—	—	—	genus.Allisonella
rs1567957	Age Of Initiation	—	—	—	—	—	—	genus.Allisonella
rs2269478	Age Of Initiation	—	—	—	—	—	—	genus.Allisonella
rs2279831	Age Of Initiation	—	—	—	—	—	—	genus.Allisonella
rs2309885	Age Of Initiation	—	—	—	—	—	—	genus.Allisonella
rs2565059	Age Of Initiation	—	—	—	—	—	—	genus.Allisonella
rs319748	Age Of Initiation	—	—	—	—	—	—	genus.Allisonella
rs3857706	Age Of Initiation	—	—	—	—	—	—	genus.Allisonella
rs4129497	Age Of Initiation	—	—	—	—	—	—	genus.Allisonella
rs4502920	Age Of Initiation	—	—	—	—	—	—	genus.Allisonella
rs62177751	Age Of Initiation	—	—	—	—	—	—	genus.Allisonella
rs624833	Age Of Initiation	—	—	—	—	—	—	genus.Allisonella
rs6491536	Age Of Initiation	—	—	—	—	—	—	genus.Allisonella
rs663640	Age Of Initiation	—	—	—	—	—	—	genus.Allisonella
rs6734827	Age Of Initiation	—	—	—	—	—	—	genus.Allisonella
rs6755330	Age Of Initiation	—	—	—	—	—	—	genus.Allisonella
rs6781897	Age Of Initiation	—	—	—	—	—	—	genus.Allisonella
rs72853300	Age Of Initiation	—	—	—	—	—	—	genus.Allisonella
rs72974238	Age Of Initiation	—	—	—	—	—	—	genus.Allisonella
rs7599208	Age Of Initiation	—	—	—	—	—	—	genus.Allisonella
rs9866968	Age Of Initiation	—	—	—	—	—	—	genus.Allisonella
rs1025132	Age Of Initiation	—	—	—	—	—	—	genus.Alloprevotella
rs1038093	Age Of Initiation	—	—	—	—	—	—	genus.Alloprevotella
rs12209023	Age Of Initiation	—	—	—	—	—	—	genus.Alloprevotella
rs2269478	Age Of Initiation	—	—	—	—	—	—	genus.Alloprevotella
rs2565059	Age Of Initiation	—	—	—	—	—	—	genus.Alloprevotella
rs319748	Age Of Initiation	—	—	—	—	—	—	genus.Alloprevotella
rs3857706	Age Of Initiation	—	—	—	—	—	—	genus.Alloprevotella
rs4129497	Age Of Initiation	—	—	—	—	—	—	genus.Alloprevotella
rs4502920	Age Of Initiation	—	—	—	—	—	—	genus.Alloprevotella
rs62179283	Age Of Initiation	—	—	—	—	—	—	genus.Alloprevotella
rs624833	Age Of Initiation	—	—	—	—	—	—	genus.Alloprevotella
rs6491536	Age Of Initiation	—	—	—	—	—	—	genus.Alloprevotella
rs663640	Age Of Initiation	—	—	—	—	—	—	genus.Alloprevotella
rs72974238	Age Of Initiation	—	—	—	—	—	—	genus.Alloprevotella
rs7599208	Age Of Initiation	—	—	—	—	—	—	genus.Alloprevotella
rs9866968	Age Of Initiation	—	—	—	—	—	—	genus.Alloprevotella
rs1038093	Age Of Initiation	—	—	—	—	—	—	genus.Anaerofilum
rs113161767	Age Of Initiation	—	—	—	—	—	—	genus.Anaerofilum
rs11780471	Age Of Initiation	—	—	—	—	—	—	genus.Anaerofilum
rs12209023	Age Of Initiation	—	—	—	—	—	—	genus.Anaerofilum
rs13136239	Age Of Initiation	—	—	—	—	—	—	genus.Anaerofilum
rs1567957	Age Of Initiation	—	—	—	—	—	—	genus.Anaerofilum
rs2269478	Age Of Initiation	—	—	—	—	—	—	genus.Anaerofilum
rs2279831	Age Of Initiation	—	—	—	—	—	—	genus.Anaerofilum
rs2309885	Age Of Initiation	—	—	—	—	—	—	genus.Anaerofilum
rs319748	Age Of Initiation	—	—	—	—	—	—	genus.Anaerofilum
rs3857706	Age Of Initiation	—	—	—	—	—	—	genus.Anaerofilum
rs4129497	Age Of Initiation	—	—	—	—	—	—	genus.Anaerofilum
rs4502920	Age Of Initiation	—	—	—	—	—	—	genus.Anaerofilum
rs62177751	Age Of Initiation	—	—	—	—	—	—	genus.Anaerofilum
rs62180269	Age Of Initiation	—	—	—	—	—	—	genus.Anaerofilum
rs624833	Age Of Initiation	—	—	—	—	—	—	genus.Anaerofilum
rs6491536	Age Of Initiation	—	—	—	—	—	—	genus.Anaerofilum
rs663640	Age Of Initiation	—	—	—	—	—	—	genus.Anaerofilum
rs6755330	Age Of Initiation	—	—	—	—	—	—	genus.Anaerofilum
rs6781897	Age Of Initiation	—	—	—	—	—	—	genus.Anaerofilum
rs72853300	Age Of Initiation	—	—	—	—	—	—	genus.Anaerofilum
rs72974238	Age Of Initiation	—	—	—	—	—	—	genus.Anaerofilum
rs7599208	Age Of Initiation	—	—	—	—	—	—	genus.Anaerofilum
rs9866968	Age Of Initiation	—	—	—	—	—	—	genus.Anaerofilum
rs1038093	Age Of Initiation	—	—	—	—	—	—	genus.Anaerostipes
rs113161767	Age Of Initiation	—	—	—	—	—	—	genus.Anaerostipes
rs11780471	Age Of Initiation	—	—	—	—	—	—	genus.Anaerostipes
rs12209023	Age Of Initiation	—	—	—	—	—	—	genus.Anaerostipes
rs13136239	Age Of Initiation	—	—	—	—	—	—	genus.Anaerostipes
rs1567957	Age Of Initiation	—	—	—	—	—	—	genus.Anaerostipes
rs2269478	Age Of Initiation	—	—	—	—	—	—	genus.Anaerostipes
rs2279831	Age Of Initiation	—	—	—	—	—	—	genus.Anaerostipes
rs2309885	Age Of Initiation	—	—	—	—	—	—	genus.Anaerostipes
rs319748	Age Of Initiation	—	—	—	—	—	—	genus.Anaerostipes
rs3857706	Age Of Initiation	—	—	—	—	—	—	genus.Anaerostipes
rs4129497	Age Of Initiation	—	—	—	—	—	—	genus.Anaerostipes
rs4502920	Age Of Initiation	—	—	—	—	—	—	genus.Anaerostipes
rs62177751	Age Of Initiation	—	—	—	—	—	—	genus.Anaerostipes
rs62180269	Age Of Initiation	—	—	—	—	—	—	genus.Anaerostipes
rs624833	Age Of Initiation	—	—	—	—	—	—	genus.Anaerostipes
rs6491536	Age Of Initiation	—	—	—	—	—	—	genus.Anaerostipes
rs663640	Age Of Initiation	—	—	—	—	—	—	genus.Anaerostipes
rs6755330	Age Of Initiation	—	—	—	—	—	—	genus.Anaerostipes
rs6781897	Age Of Initiation	—	—	—	—	—	—	genus.Anaerostipes
rs72853300	Age Of Initiation	—	—	—	—	—	—	genus.Anaerostipes
rs72974238	Age Of Initiation	—	—	—	—	—	—	genus.Anaerostipes
rs7599208	Age Of Initiation	—	—	—	—	—	—	genus.Anaerostipes
rs9866968	Age Of Initiation	—	—	—	—	—	—	genus.Anaerostipes
rs1038093	Age Of Initiation	—	—	—	—	—	—	genus.Anaerotruncus
rs113161767	Age Of Initiation	—	—	—	—	—	—	genus.Anaerotruncus
rs11780471	Age Of Initiation	—	—	—	—	—	—	genus.Anaerotruncus
rs12209023	Age Of Initiation	—	—	—	—	—	—	genus.Anaerotruncus
rs13136239	Age Of Initiation	—	—	—	—	—	—	genus.Anaerotruncus
rs1567957	Age Of Initiation	—	—	—	—	—	—	genus.Anaerotruncus
rs2269478	Age Of Initiation	—	—	—	—	—	—	genus.Anaerotruncus
rs2279831	Age Of Initiation	—	—	—	—	—	—	genus.Anaerotruncus
rs2309885	Age Of Initiation	—	—	—	—	—	—	genus.Anaerotruncus
rs319748	Age Of Initiation	—	—	—	—	—	—	genus.Anaerotruncus
rs3857706	Age Of Initiation	—	—	—	—	—	—	genus.Anaerotruncus
rs4129497	Age Of Initiation	—	—	—	—	—	—	genus.Anaerotruncus
rs4502920	Age Of Initiation	—	—	—	—	—	—	genus.Anaerotruncus
rs62177751	Age Of Initiation	—	—	—	—	—	—	genus.Anaerotruncus
rs62180269	Age Of Initiation	—	—	—	—	—	—	genus.Anaerotruncus
rs624833	Age Of Initiation	—	—	—	—	—	—	genus.Anaerotruncus
rs6491536	Age Of Initiation	—	—	—	—	—	—	genus.Anaerotruncus
rs663640	Age Of Initiation	—	—	—	—	—	—	genus.Anaerotruncus
rs6755330	Age Of Initiation	—	—	—	—	—	—	genus.Anaerotruncus
rs6781897	Age Of Initiation	—	—	—	—	—	—	genus.Anaerotruncus
rs72853300	Age Of Initiation	—	—	—	—	—	—	genus.Anaerotruncus
rs72974238	Age Of Initiation	—	—	—	—	—	—	genus.Anaerotruncus
rs7599208	Age Of Initiation	—	—	—	—	—	—	genus.Anaerotruncus
rs9866968	Age Of Initiation	—	—	—	—	—	—	genus.Anaerotruncus
rs1038093	Age Of Initiation	—	—	—	—	—	—	genus.Bacteroides
rs113161767	Age Of Initiation	—	—	—	—	—	—	genus.Bacteroides
rs11780471	Age Of Initiation	—	—	—	—	—	—	genus.Bacteroides
rs12209023	Age Of Initiation	—	—	—	—	—	—	genus.Bacteroides
rs13136239	Age Of Initiation	—	—	—	—	—	—	genus.Bacteroides
rs1567957	Age Of Initiation	—	—	—	—	—	—	genus.Bacteroides
rs2269478	Age Of Initiation	—	—	—	—	—	—	genus.Bacteroides
rs2279831	Age Of Initiation	—	—	—	—	—	—	genus.Bacteroides
rs2309885	Age Of Initiation	—	—	—	—	—	—	genus.Bacteroides
rs319748	Age Of Initiation	—	—	—	—	—	—	genus.Bacteroides
rs3857706	Age Of Initiation	—	—	—	—	—	—	genus.Bacteroides
rs4129497	Age Of Initiation	—	—	—	—	—	—	genus.Bacteroides
rs4502920	Age Of Initiation	—	—	—	—	—	—	genus.Bacteroides
rs62177751	Age Of Initiation	—	—	—	—	—	—	genus.Bacteroides
rs62180269	Age Of Initiation	—	—	—	—	—	—	genus.Bacteroides
rs624833	Age Of Initiation	—	—	—	—	—	—	genus.Bacteroides
rs6491536	Age Of Initiation	—	—	—	—	—	—	genus.Bacteroides
rs663640	Age Of Initiation	—	—	—	—	—	—	genus.Bacteroides
rs6755330	Age Of Initiation	—	—	—	—	—	—	genus.Bacteroides
rs6781897	Age Of Initiation	—	—	—	—	—	—	genus.Bacteroides
rs72853300	Age Of Initiation	—	—	—	—	—	—	genus.Bacteroides
rs72974238	Age Of Initiation	—	—	—	—	—	—	genus.Bacteroides
rs7599208	Age Of Initiation	—	—	—	—	—	—	genus.Bacteroides
rs9866968	Age Of Initiation	—	—	—	—	—	—	genus.Bacteroides
rs1038093	Age Of Initiation	—	—	—	—	—	—	genus.Barnesiella
rs113161767	Age Of Initiation	—	—	—	—	—	—	genus.Barnesiella
rs11780471	Age Of Initiation	—	—	—	—	—	—	genus.Barnesiella
rs12209023	Age Of Initiation	—	—	—	—	—	—	genus.Barnesiella
rs13136239	Age Of Initiation	—	—	—	—	—	—	genus.Barnesiella
rs1567957	Age Of Initiation	—	—	—	—	—	—	genus.Barnesiella
rs2269478	Age Of Initiation	—	—	—	—	—	—	genus.Barnesiella
rs2279831	Age Of Initiation	—	—	—	—	—	—	genus.Barnesiella
rs2309885	Age Of Initiation	—	—	—	—	—	—	genus.Barnesiella
rs319748	Age Of Initiation	—	—	—	—	—	—	genus.Barnesiella
rs3857706	Age Of Initiation	—	—	—	—	—	—	genus.Barnesiella
rs4129497	Age Of Initiation	—	—	—	—	—	—	genus.Barnesiella
rs4502920	Age Of Initiation	—	—	—	—	—	—	genus.Barnesiella
rs62177751	Age Of Initiation	—	—	—	—	—	—	genus.Barnesiella
rs62180269	Age Of Initiation	—	—	—	—	—	—	genus.Barnesiella
rs624833	Age Of Initiation	—	—	—	—	—	—	genus.Barnesiella
rs6491536	Age Of Initiation	—	—	—	—	—	—	genus.Barnesiella
rs663640	Age Of Initiation	—	—	—	—	—	—	genus.Barnesiella
rs6755330	Age Of Initiation	—	—	—	—	—	—	genus.Barnesiella
rs6781897	Age Of Initiation	—	—	—	—	—	—	genus.Barnesiella
rs72853300	Age Of Initiation	—	—	—	—	—	—	genus.Barnesiella
rs72974238	Age Of Initiation	—	—	—	—	—	—	genus.Barnesiella
rs7599208	Age Of Initiation	—	—	—	—	—	—	genus.Barnesiella
rs9866968	Age Of Initiation	—	—	—	—	—	—	genus.Barnesiella
rs1038093	Age Of Initiation	—	—	—	—	—	—	genus.Bifidobacterium
rs113161767	Age Of Initiation	—	—	—	—	—	—	genus.Bifidobacterium
rs11780471	Age Of Initiation	—	—	—	—	—	—	genus.Bifidobacterium
rs12209023	Age Of Initiation	—	—	—	—	—	—	genus.Bifidobacterium
rs13136239	Age Of Initiation	—	—	—	—	—	—	genus.Bifidobacterium
rs1567957	Age Of Initiation	—	—	—	—	—	—	genus.Bifidobacterium
rs2269478	Age Of Initiation	—	—	—	—	—	—	genus.Bifidobacterium
rs2279831	Age Of Initiation	—	—	—	—	—	—	genus.Bifidobacterium
rs2309885	Age Of Initiation	—	—	—	—	—	—	genus.Bifidobacterium
rs319748	Age Of Initiation	—	—	—	—	—	—	genus.Bifidobacterium
rs3857706	Age Of Initiation	—	—	—	—	—	—	genus.Bifidobacterium
rs4129497	Age Of Initiation	—	—	—	—	—	—	genus.Bifidobacterium
rs4502920	Age Of Initiation	—	—	—	—	—	—	genus.Bifidobacterium
rs62177751	Age Of Initiation	—	—	—	—	—	—	genus.Bifidobacterium
rs62180269	Age Of Initiation	—	—	—	—	—	—	genus.Bifidobacterium
rs624833	Age Of Initiation	—	—	—	—	—	—	genus.Bifidobacterium
rs6491536	Age Of Initiation	—	—	—	—	—	—	genus.Bifidobacterium
rs663640	Age Of Initiation	—	—	—	—	—	—	genus.Bifidobacterium
rs6755330	Age Of Initiation	—	—	—	—	—	—	genus.Bifidobacterium
rs6781897	Age Of Initiation	—	—	—	—	—	—	genus.Bifidobacterium
rs72853300	Age Of Initiation	—	—	—	—	—	—	genus.Bifidobacterium
rs72974238	Age Of Initiation	—	—	—	—	—	—	genus.Bifidobacterium
rs7599208	Age Of Initiation	—	—	—	—	—	—	genus.Bifidobacterium
rs9866968	Age Of Initiation	—	—	—	—	—	—	genus.Bifidobacterium
rs1038093	Age Of Initiation	—	—	—	—	—	—	genus.Bilophila
rs113161767	Age Of Initiation	—	—	—	—	—	—	genus.Bilophila
rs11780471	Age Of Initiation	—	—	—	—	—	—	genus.Bilophila
rs12209023	Age Of Initiation	—	—	—	—	—	—	genus.Bilophila
rs13136239	Age Of Initiation	—	—	—	—	—	—	genus.Bilophila
rs1567957	Age Of Initiation	—	—	—	—	—	—	genus.Bilophila
rs2269478	Age Of Initiation	—	—	—	—	—	—	genus.Bilophila
rs2279831	Age Of Initiation	—	—	—	—	—	—	genus.Bilophila
rs2309885	Age Of Initiation	—	—	—	—	—	—	genus.Bilophila
rs319748	Age Of Initiation	—	—	—	—	—	—	genus.Bilophila
rs3857706	Age Of Initiation	—	—	—	—	—	—	genus.Bilophila
rs4129497	Age Of Initiation	—	—	—	—	—	—	genus.Bilophila
rs4502920	Age Of Initiation	—	—	—	—	—	—	genus.Bilophila
rs62177751	Age Of Initiation	—	—	—	—	—	—	genus.Bilophila
rs62180269	Age Of Initiation	—	—	—	—	—	—	genus.Bilophila
rs624833	Age Of Initiation	—	—	—	—	—	—	genus.Bilophila
rs6491536	Age Of Initiation	—	—	—	—	—	—	genus.Bilophila
rs663640	Age Of Initiation	—	—	—	—	—	—	genus.Bilophila
rs6755330	Age Of Initiation	—	—	—	—	—	—	genus.Bilophila
rs6781897	Age Of Initiation	—	—	—	—	—	—	genus.Bilophila
rs72853300	Age Of Initiation	—	—	—	—	—	—	genus.Bilophila
rs72974238	Age Of Initiation	—	—	—	—	—	—	genus.Bilophila
rs7599208	Age Of Initiation	—	—	—	—	—	—	genus.Bilophila
rs9866968	Age Of Initiation	—	—	—	—	—	—	genus.Bilophila
rs1038093	Age Of Initiation	—	—	—	—	—	—	genus.Blautia
rs113161767	Age Of Initiation	—	—	—	—	—	—	genus.Blautia
rs11780471	Age Of Initiation	—	—	—	—	—	—	genus.Blautia
rs12209023	Age Of Initiation	—	—	—	—	—	—	genus.Blautia
rs13136239	Age Of Initiation	—	—	—	—	—	—	genus.Blautia
rs1567957	Age Of Initiation	—	—	—	—	—	—	genus.Blautia
rs2269478	Age Of Initiation	—	—	—	—	—	—	genus.Blautia
rs2279831	Age Of Initiation	—	—	—	—	—	—	genus.Blautia
rs2309885	Age Of Initiation	—	—	—	—	—	—	genus.Blautia
rs319748	Age Of Initiation	—	—	—	—	—	—	genus.Blautia
rs3857706	Age Of Initiation	—	—	—	—	—	—	genus.Blautia
rs4129497	Age Of Initiation	—	—	—	—	—	—	genus.Blautia
rs4502920	Age Of Initiation	—	—	—	—	—	—	genus.Blautia
rs62177751	Age Of Initiation	—	—	—	—	—	—	genus.Blautia
rs62180269	Age Of Initiation	—	—	—	—	—	—	genus.Blautia
rs624833	Age Of Initiation	—	—	—	—	—	—	genus.Blautia
rs6491536	Age Of Initiation	—	—	—	—	—	—	genus.Blautia
rs663640	Age Of Initiation	—	—	—	—	—	—	genus.Blautia
rs6755330	Age Of Initiation	—	—	—	—	—	—	genus.Blautia
rs6781897	Age Of Initiation	—	—	—	—	—	—	genus.Blautia
rs72853300	Age Of Initiation	—	—	—	—	—	—	genus.Blautia
rs72974238	Age Of Initiation	—	—	—	—	—	—	genus.Blautia
rs7599208	Age Of Initiation	—	—	—	—	—	—	genus.Blautia
rs9866968	Age Of Initiation	—	—	—	—	—	—	genus.Blautia
rs1038093	Age Of Initiation	—	—	—	—	—	—	genus.Butyricicoccus
rs113161767	Age Of Initiation	—	—	—	—	—	—	genus.Butyricicoccus
rs11780471	Age Of Initiation	—	—	—	—	—	—	genus.Butyricicoccus
rs12209023	Age Of Initiation	—	—	—	—	—	—	genus.Butyricicoccus
rs13136239	Age Of Initiation	—	—	—	—	—	—	genus.Butyricicoccus
rs1567957	Age Of Initiation	—	—	—	—	—	—	genus.Butyricicoccus
rs2269478	Age Of Initiation	—	—	—	—	—	—	genus.Butyricicoccus
rs2279831	Age Of Initiation	—	—	—	—	—	—	genus.Butyricicoccus
rs2309885	Age Of Initiation	—	—	—	—	—	—	genus.Butyricicoccus
rs319748	Age Of Initiation	—	—	—	—	—	—	genus.Butyricicoccus
rs3857706	Age Of Initiation	—	—	—	—	—	—	genus.Butyricicoccus
rs4129497	Age Of Initiation	—	—	—	—	—	—	genus.Butyricicoccus
rs4502920	Age Of Initiation	—	—	—	—	—	—	genus.Butyricicoccus
rs62177751	Age Of Initiation	—	—	—	—	—	—	genus.Butyricicoccus
rs62180269	Age Of Initiation	—	—	—	—	—	—	genus.Butyricicoccus
rs624833	Age Of Initiation	—	—	—	—	—	—	genus.Butyricicoccus
rs6491536	Age Of Initiation	—	—	—	—	—	—	genus.Butyricicoccus
rs663640	Age Of Initiation	—	—	—	—	—	—	genus.Butyricicoccus
rs6755330	Age Of Initiation	—	—	—	—	—	—	genus.Butyricicoccus
rs6781897	Age Of Initiation	—	—	—	—	—	—	genus.Butyricicoccus
rs72853300	Age Of Initiation	—	—	—	—	—	—	genus.Butyricicoccus
rs72974238	Age Of Initiation	—	—	—	—	—	—	genus.Butyricicoccus
rs7599208	Age Of Initiation	—	—	—	—	—	—	genus.Butyricicoccus
rs9866968	Age Of Initiation	—	—	—	—	—	—	genus.Butyricicoccus
rs1038093	Age Of Initiation	—	—	—	—	—	—	genus.Butyricimonas
rs113161767	Age Of Initiation	—	—	—	—	—	—	genus.Butyricimonas
rs11780471	Age Of Initiation	—	—	—	—	—	—	genus.Butyricimonas
rs12209023	Age Of Initiation	—	—	—	—	—	—	genus.Butyricimonas
rs13136239	Age Of Initiation	—	—	—	—	—	—	genus.Butyricimonas
rs1567957	Age Of Initiation	—	—	—	—	—	—	genus.Butyricimonas
rs2269478	Age Of Initiation	—	—	—	—	—	—	genus.Butyricimonas
rs2279831	Age Of Initiation	—	—	—	—	—	—	genus.Butyricimonas
rs2309885	Age Of Initiation	—	—	—	—	—	—	genus.Butyricimonas
rs319748	Age Of Initiation	—	—	—	—	—	—	genus.Butyricimonas
rs3857706	Age Of Initiation	—	—	—	—	—	—	genus.Butyricimonas
rs4129497	Age Of Initiation	—	—	—	—	—	—	genus.Butyricimonas
rs4502920	Age Of Initiation	—	—	—	—	—	—	genus.Butyricimonas
rs62177751	Age Of Initiation	—	—	—	—	—	—	genus.Butyricimonas
rs62180269	Age Of Initiation	—	—	—	—	—	—	genus.Butyricimonas
rs624833	Age Of Initiation	—	—	—	—	—	—	genus.Butyricimonas
rs6491536	Age Of Initiation	—	—	—	—	—	—	genus.Butyricimonas
rs663640	Age Of Initiation	—	—	—	—	—	—	genus.Butyricimonas
rs6755330	Age Of Initiation	—	—	—	—	—	—	genus.Butyricimonas
rs6781897	Age Of Initiation	—	—	—	—	—	—	genus.Butyricimonas
rs72853300	Age Of Initiation	—	—	—	—	—	—	genus.Butyricimonas
rs72974238	Age Of Initiation	—	—	—	—	—	—	genus.Butyricimonas
rs7599208	Age Of Initiation	—	—	—	—	—	—	genus.Butyricimonas
rs9866968	Age Of Initiation	—	—	—	—	—	—	genus.Butyricimonas
rs1038093	Age Of Initiation	—	—	—	—	—	—	genus.Butyrivibrio
rs11780471	Age Of Initiation	—	—	—	—	—	—	genus.Butyrivibrio
rs12209023	Age Of Initiation	—	—	—	—	—	—	genus.Butyrivibrio
rs13136239	Age Of Initiation	—	—	—	—	—	—	genus.Butyrivibrio
rs1567957	Age Of Initiation	—	—	—	—	—	—	genus.Butyrivibrio
rs2269478	Age Of Initiation	—	—	—	—	—	—	genus.Butyrivibrio
rs2279831	Age Of Initiation	—	—	—	—	—	—	genus.Butyrivibrio
rs2309885	Age Of Initiation	—	—	—	—	—	—	genus.Butyrivibrio
rs319748	Age Of Initiation	—	—	—	—	—	—	genus.Butyrivibrio
rs3857706	Age Of Initiation	—	—	—	—	—	—	genus.Butyrivibrio
rs4129497	Age Of Initiation	—	—	—	—	—	—	genus.Butyrivibrio
rs4502920	Age Of Initiation	—	—	—	—	—	—	genus.Butyrivibrio
rs62177751	Age Of Initiation	—	—	—	—	—	—	genus.Butyrivibrio
rs62180269	Age Of Initiation	—	—	—	—	—	—	genus.Butyrivibrio
rs624833	Age Of Initiation	—	—	—	—	—	—	genus.Butyrivibrio
rs6491536	Age Of Initiation	—	—	—	—	—	—	genus.Butyrivibrio
rs663640	Age Of Initiation	—	—	—	—	—	—	genus.Butyrivibrio
rs6755330	Age Of Initiation	—	—	—	—	—	—	genus.Butyrivibrio
rs6781897	Age Of Initiation	—	—	—	—	—	—	genus.Butyrivibrio
rs72853300	Age Of Initiation	—	—	—	—	—	—	genus.Butyrivibrio
rs72974238	Age Of Initiation	—	—	—	—	—	—	genus.Butyrivibrio
rs7599208	Age Of Initiation	—	—	—	—	—	—	genus.Butyrivibrio
rs9866968	Age Of Initiation	—	—	—	—	—	—	genus.Butyrivibrio
rs1038093	Age Of Initiation	—	—	—	—	—	—	genus.CandidatusSoleaferrea
rs113161767	Age Of Initiation	—	—	—	—	—	—	genus.CandidatusSoleaferrea
rs11780471	Age Of Initiation	—	—	—	—	—	—	genus.CandidatusSoleaferrea
rs12209023	Age Of Initiation	—	—	—	—	—	—	genus.CandidatusSoleaferrea
rs13136239	Age Of Initiation	—	—	—	—	—	—	genus.CandidatusSoleaferrea
rs1567957	Age Of Initiation	—	—	—	—	—	—	genus.CandidatusSoleaferrea
rs2269478	Age Of Initiation	—	—	—	—	—	—	genus.CandidatusSoleaferrea
rs2279831	Age Of Initiation	—	—	—	—	—	—	genus.CandidatusSoleaferrea
rs2309885	Age Of Initiation	—	—	—	—	—	—	genus.CandidatusSoleaferrea
rs319748	Age Of Initiation	—	—	—	—	—	—	genus.CandidatusSoleaferrea
rs3857706	Age Of Initiation	—	—	—	—	—	—	genus.CandidatusSoleaferrea
rs4129497	Age Of Initiation	—	—	—	—	—	—	genus.CandidatusSoleaferrea
rs4502920	Age Of Initiation	—	—	—	—	—	—	genus.CandidatusSoleaferrea
rs62177751	Age Of Initiation	—	—	—	—	—	—	genus.CandidatusSoleaferrea
rs62180269	Age Of Initiation	—	—	—	—	—	—	genus.CandidatusSoleaferrea
rs624833	Age Of Initiation	—	—	—	—	—	—	genus.CandidatusSoleaferrea
rs6491536	Age Of Initiation	—	—	—	—	—	—	genus.CandidatusSoleaferrea
rs663640	Age Of Initiation	—	—	—	—	—	—	genus.CandidatusSoleaferrea
rs6755330	Age Of Initiation	—	—	—	—	—	—	genus.CandidatusSoleaferrea
rs6781897	Age Of Initiation	—	—	—	—	—	—	genus.CandidatusSoleaferrea
rs72853300	Age Of Initiation	—	—	—	—	—	—	genus.CandidatusSoleaferrea
rs72974238	Age Of Initiation	—	—	—	—	—	—	genus.CandidatusSoleaferrea
rs7599208	Age Of Initiation	—	—	—	—	—	—	genus.CandidatusSoleaferrea
rs9866968	Age Of Initiation	—	—	—	—	—	—	genus.CandidatusSoleaferrea
rs1038093	Age Of Initiation	—	—	—	—	—	—	genus.Catenibacterium
rs12209023	Age Of Initiation	—	—	—	—	—	—	genus.Catenibacterium
rs13136239	Age Of Initiation	—	—	—	—	—	—	genus.Catenibacterium
rs1567957	Age Of Initiation	—	—	—	—	—	—	genus.Catenibacterium
rs2269478	Age Of Initiation	—	—	—	—	—	—	genus.Catenibacterium
rs2279831	Age Of Initiation	—	—	—	—	—	—	genus.Catenibacterium
rs2309885	Age Of Initiation	—	—	—	—	—	—	genus.Catenibacterium
rs2565059	Age Of Initiation	—	—	—	—	—	—	genus.Catenibacterium
rs319748	Age Of Initiation	—	—	—	—	—	—	genus.Catenibacterium
rs3857706	Age Of Initiation	—	—	—	—	—	—	genus.Catenibacterium
rs4129497	Age Of Initiation	—	—	—	—	—	—	genus.Catenibacterium
rs4502920	Age Of Initiation	—	—	—	—	—	—	genus.Catenibacterium
rs62177751	Age Of Initiation	—	—	—	—	—	—	genus.Catenibacterium
rs624833	Age Of Initiation	—	—	—	—	—	—	genus.Catenibacterium
rs6491536	Age Of Initiation	—	—	—	—	—	—	genus.Catenibacterium
rs663640	Age Of Initiation	—	—	—	—	—	—	genus.Catenibacterium
rs6734827	Age Of Initiation	—	—	—	—	—	—	genus.Catenibacterium
rs6755330	Age Of Initiation	—	—	—	—	—	—	genus.Catenibacterium
rs6781897	Age Of Initiation	—	—	—	—	—	—	genus.Catenibacterium
rs72853300	Age Of Initiation	—	—	—	—	—	—	genus.Catenibacterium
rs72974238	Age Of Initiation	—	—	—	—	—	—	genus.Catenibacterium
rs7599208	Age Of Initiation	—	—	—	—	—	—	genus.Catenibacterium
rs9866968	Age Of Initiation	—	—	—	—	—	—	genus.Catenibacterium
rs1038093	Age Of Initiation	—	—	—	—	—	—	genus.ChristensenellaceaeR.7group
rs113161767	Age Of Initiation	—	—	—	—	—	—	genus.ChristensenellaceaeR.7group
rs11780471	Age Of Initiation	—	—	—	—	—	—	genus.ChristensenellaceaeR.7group
rs12209023	Age Of Initiation	—	—	—	—	—	—	genus.ChristensenellaceaeR.7group
rs13136239	Age Of Initiation	—	—	—	—	—	—	genus.ChristensenellaceaeR.7group
rs1567957	Age Of Initiation	—	—	—	—	—	—	genus.ChristensenellaceaeR.7group
rs2269478	Age Of Initiation	—	—	—	—	—	—	genus.ChristensenellaceaeR.7group
rs2279831	Age Of Initiation	—	—	—	—	—	—	genus.ChristensenellaceaeR.7group
rs2309885	Age Of Initiation	—	—	—	—	—	—	genus.ChristensenellaceaeR.7group
rs319748	Age Of Initiation	—	—	—	—	—	—	genus.ChristensenellaceaeR.7group
rs3857706	Age Of Initiation	—	—	—	—	—	—	genus.ChristensenellaceaeR.7group
rs4129497	Age Of Initiation	—	—	—	—	—	—	genus.ChristensenellaceaeR.7group
rs4502920	Age Of Initiation	—	—	—	—	—	—	genus.ChristensenellaceaeR.7group
rs62177751	Age Of Initiation	—	—	—	—	—	—	genus.ChristensenellaceaeR.7group
rs62180269	Age Of Initiation	—	—	—	—	—	—	genus.ChristensenellaceaeR.7group
rs624833	Age Of Initiation	—	—	—	—	—	—	genus.ChristensenellaceaeR.7group
rs6491536	Age Of Initiation	—	—	—	—	—	—	genus.ChristensenellaceaeR.7group
rs663640	Age Of Initiation	—	—	—	—	—	—	genus.ChristensenellaceaeR.7group
rs6755330	Age Of Initiation	—	—	—	—	—	—	genus.ChristensenellaceaeR.7group
rs6781897	Age Of Initiation	—	—	—	—	—	—	genus.ChristensenellaceaeR.7group
rs72853300	Age Of Initiation	—	—	—	—	—	—	genus.ChristensenellaceaeR.7group
rs72974238	Age Of Initiation	—	—	—	—	—	—	genus.ChristensenellaceaeR.7group
rs7599208	Age Of Initiation	—	—	—	—	—	—	genus.ChristensenellaceaeR.7group
rs9866968	Age Of Initiation	—	—	—	—	—	—	genus.ChristensenellaceaeR.7group
rs1038093	Age Of Initiation	—	—	—	—	—	—	genus.Clostridiumsensustricto1
rs113161767	Age Of Initiation	—	—	—	—	—	—	genus.Clostridiumsensustricto1
rs11780471	Age Of Initiation	—	—	—	—	—	—	genus.Clostridiumsensustricto1
rs12209023	Age Of Initiation	—	—	—	—	—	—	genus.Clostridiumsensustricto1
rs13136239	Age Of Initiation	—	—	—	—	—	—	genus.Clostridiumsensustricto1
rs1567957	Age Of Initiation	—	—	—	—	—	—	genus.Clostridiumsensustricto1
rs2269478	Age Of Initiation	—	—	—	—	—	—	genus.Clostridiumsensustricto1
rs2279831	Age Of Initiation	—	—	—	—	—	—	genus.Clostridiumsensustricto1
rs2309885	Age Of Initiation	—	—	—	—	—	—	genus.Clostridiumsensustricto1
rs319748	Age Of Initiation	—	—	—	—	—	—	genus.Clostridiumsensustricto1
rs3857706	Age Of Initiation	—	—	—	—	—	—	genus.Clostridiumsensustricto1
rs4129497	Age Of Initiation	—	—	—	—	—	—	genus.Clostridiumsensustricto1
rs4502920	Age Of Initiation	—	—	—	—	—	—	genus.Clostridiumsensustricto1
rs62177751	Age Of Initiation	—	—	—	—	—	—	genus.Clostridiumsensustricto1
rs62180269	Age Of Initiation	—	—	—	—	—	—	genus.Clostridiumsensustricto1
rs624833	Age Of Initiation	—	—	—	—	—	—	genus.Clostridiumsensustricto1
rs6491536	Age Of Initiation	—	—	—	—	—	—	genus.Clostridiumsensustricto1
rs663640	Age Of Initiation	—	—	—	—	—	—	genus.Clostridiumsensustricto1
rs6755330	Age Of Initiation	—	—	—	—	—	—	genus.Clostridiumsensustricto1
rs6781897	Age Of Initiation	—	—	—	—	—	—	genus.Clostridiumsensustricto1
rs72853300	Age Of Initiation	—	—	—	—	—	—	genus.Clostridiumsensustricto1
rs72974238	Age Of Initiation	—	—	—	—	—	—	genus.Clostridiumsensustricto1
rs7599208	Age Of Initiation	—	—	—	—	—	—	genus.Clostridiumsensustricto1
rs9866968	Age Of Initiation	—	—	—	—	—	—	genus.Clostridiumsensustricto1
rs1038093	Age Of Initiation	—	—	—	—	—	—	genus.Collinsella
rs113161767	Age Of Initiation	—	—	—	—	—	—	genus.Collinsella
rs11780471	Age Of Initiation	—	—	—	—	—	—	genus.Collinsella
rs12209023	Age Of Initiation	—	—	—	—	—	—	genus.Collinsella
rs13136239	Age Of Initiation	—	—	—	—	—	—	genus.Collinsella
rs1567957	Age Of Initiation	—	—	—	—	—	—	genus.Collinsella
rs2269478	Age Of Initiation	—	—	—	—	—	—	genus.Collinsella
rs2279831	Age Of Initiation	—	—	—	—	—	—	genus.Collinsella
rs2309885	Age Of Initiation	—	—	—	—	—	—	genus.Collinsella
rs319748	Age Of Initiation	—	—	—	—	—	—	genus.Collinsella
rs3857706	Age Of Initiation	—	—	—	—	—	—	genus.Collinsella
rs4129497	Age Of Initiation	—	—	—	—	—	—	genus.Collinsella
rs4502920	Age Of Initiation	—	—	—	—	—	—	genus.Collinsella
rs62177751	Age Of Initiation	—	—	—	—	—	—	genus.Collinsella
rs62180269	Age Of Initiation	—	—	—	—	—	—	genus.Collinsella
rs624833	Age Of Initiation	—	—	—	—	—	—	genus.Collinsella
rs6491536	Age Of Initiation	—	—	—	—	—	—	genus.Collinsella
rs663640	Age Of Initiation	—	—	—	—	—	—	genus.Collinsella
rs6755330	Age Of Initiation	—	—	—	—	—	—	genus.Collinsella
rs6781897	Age Of Initiation	—	—	—	—	—	—	genus.Collinsella
rs72853300	Age Of Initiation	—	—	—	—	—	—	genus.Collinsella
rs72974238	Age Of Initiation	—	—	—	—	—	—	genus.Collinsella
rs7599208	Age Of Initiation	—	—	—	—	—	—	genus.Collinsella
rs9866968	Age Of Initiation	—	—	—	—	—	—	genus.Collinsella
rs1038093	Age Of Initiation	—	—	—	—	—	—	genus.Coprobacter
rs113161767	Age Of Initiation	—	—	—	—	—	—	genus.Coprobacter
rs11780471	Age Of Initiation	—	—	—	—	—	—	genus.Coprobacter
rs12209023	Age Of Initiation	—	—	—	—	—	—	genus.Coprobacter
rs13136239	Age Of Initiation	—	—	—	—	—	—	genus.Coprobacter
rs1567957	Age Of Initiation	—	—	—	—	—	—	genus.Coprobacter
rs2269478	Age Of Initiation	—	—	—	—	—	—	genus.Coprobacter
rs2279831	Age Of Initiation	—	—	—	—	—	—	genus.Coprobacter
rs2309885	Age Of Initiation	—	—	—	—	—	—	genus.Coprobacter
rs319748	Age Of Initiation	—	—	—	—	—	—	genus.Coprobacter
rs3857706	Age Of Initiation	—	—	—	—	—	—	genus.Coprobacter
rs4129497	Age Of Initiation	—	—	—	—	—	—	genus.Coprobacter
rs4502920	Age Of Initiation	—	—	—	—	—	—	genus.Coprobacter
rs62177751	Age Of Initiation	—	—	—	—	—	—	genus.Coprobacter
rs62180269	Age Of Initiation	—	—	—	—	—	—	genus.Coprobacter
rs624833	Age Of Initiation	—	—	—	—	—	—	genus.Coprobacter
rs6491536	Age Of Initiation	—	—	—	—	—	—	genus.Coprobacter
rs663640	Age Of Initiation	—	—	—	—	—	—	genus.Coprobacter
rs6755330	Age Of Initiation	—	—	—	—	—	—	genus.Coprobacter
rs6781897	Age Of Initiation	—	—	—	—	—	—	genus.Coprobacter
rs72853300	Age Of Initiation	—	—	—	—	—	—	genus.Coprobacter
rs72974238	Age Of Initiation	—	—	—	—	—	—	genus.Coprobacter
rs7599208	Age Of Initiation	—	—	—	—	—	—	genus.Coprobacter
rs9866968	Age Of Initiation	—	—	—	—	—	—	genus.Coprobacter
rs1038093	Age Of Initiation	—	—	—	—	—	—	genus.Coprococcus1
rs113161767	Age Of Initiation	—	—	—	—	—	—	genus.Coprococcus1
rs11780471	Age Of Initiation	—	—	—	—	—	—	genus.Coprococcus1
rs12209023	Age Of Initiation	—	—	—	—	—	—	genus.Coprococcus1
rs13136239	Age Of Initiation	—	—	—	—	—	—	genus.Coprococcus1
rs1567957	Age Of Initiation	—	—	—	—	—	—	genus.Coprococcus1
rs2269478	Age Of Initiation	—	—	—	—	—	—	genus.Coprococcus1
rs2279831	Age Of Initiation	—	—	—	—	—	—	genus.Coprococcus1
rs2309885	Age Of Initiation	—	—	—	—	—	—	genus.Coprococcus1
rs319748	Age Of Initiation	—	—	—	—	—	—	genus.Coprococcus1
rs3857706	Age Of Initiation	—	—	—	—	—	—	genus.Coprococcus1
rs4129497	Age Of Initiation	—	—	—	—	—	—	genus.Coprococcus1
rs4502920	Age Of Initiation	—	—	—	—	—	—	genus.Coprococcus1
rs62177751	Age Of Initiation	—	—	—	—	—	—	genus.Coprococcus1
rs62180269	Age Of Initiation	—	—	—	—	—	—	genus.Coprococcus1
rs624833	Age Of Initiation	—	—	—	—	—	—	genus.Coprococcus1
rs6491536	Age Of Initiation	—	—	—	—	—	—	genus.Coprococcus1
rs663640	Age Of Initiation	—	—	—	—	—	—	genus.Coprococcus1
rs6755330	Age Of Initiation	—	—	—	—	—	—	genus.Coprococcus1
rs6781897	Age Of Initiation	—	—	—	—	—	—	genus.Coprococcus1
rs72853300	Age Of Initiation	—	—	—	—	—	—	genus.Coprococcus1
rs72974238	Age Of Initiation	—	—	—	—	—	—	genus.Coprococcus1
rs7599208	Age Of Initiation	—	—	—	—	—	—	genus.Coprococcus1
rs9866968	Age Of Initiation	—	—	—	—	—	—	genus.Coprococcus1
rs1038093	Age Of Initiation	—	—	—	—	—	—	genus.Coprococcus2
rs113161767	Age Of Initiation	—	—	—	—	—	—	genus.Coprococcus2
rs11780471	Age Of Initiation	—	—	—	—	—	—	genus.Coprococcus2
rs12209023	Age Of Initiation	—	—	—	—	—	—	genus.Coprococcus2
rs13136239	Age Of Initiation	—	—	—	—	—	—	genus.Coprococcus2
rs1567957	Age Of Initiation	—	—	—	—	—	—	genus.Coprococcus2
rs2269478	Age Of Initiation	—	—	—	—	—	—	genus.Coprococcus2
rs2279831	Age Of Initiation	—	—	—	—	—	—	genus.Coprococcus2
rs2309885	Age Of Initiation	—	—	—	—	—	—	genus.Coprococcus2
rs319748	Age Of Initiation	—	—	—	—	—	—	genus.Coprococcus2
rs3857706	Age Of Initiation	—	—	—	—	—	—	genus.Coprococcus2
rs4129497	Age Of Initiation	—	—	—	—	—	—	genus.Coprococcus2
rs4502920	Age Of Initiation	—	—	—	—	—	—	genus.Coprococcus2
rs62177751	Age Of Initiation	—	—	—	—	—	—	genus.Coprococcus2
rs62180269	Age Of Initiation	—	—	—	—	—	—	genus.Coprococcus2
rs624833	Age Of Initiation	—	—	—	—	—	—	genus.Coprococcus2
rs6491536	Age Of Initiation	—	—	—	—	—	—	genus.Coprococcus2
rs663640	Age Of Initiation	—	—	—	—	—	—	genus.Coprococcus2
rs6755330	Age Of Initiation	—	—	—	—	—	—	genus.Coprococcus2
rs6781897	Age Of Initiation	—	—	—	—	—	—	genus.Coprococcus2
rs72853300	Age Of Initiation	—	—	—	—	—	—	genus.Coprococcus2
rs72974238	Age Of Initiation	—	—	—	—	—	—	genus.Coprococcus2
rs7599208	Age Of Initiation	—	—	—	—	—	—	genus.Coprococcus2
rs9866968	Age Of Initiation	—	—	—	—	—	—	genus.Coprococcus2
rs1038093	Age Of Initiation	—	—	—	—	—	—	genus.Coprococcus3
rs113161767	Age Of Initiation	—	—	—	—	—	—	genus.Coprococcus3
rs11780471	Age Of Initiation	—	—	—	—	—	—	genus.Coprococcus3
rs12209023	Age Of Initiation	—	—	—	—	—	—	genus.Coprococcus3
rs13136239	Age Of Initiation	—	—	—	—	—	—	genus.Coprococcus3
rs1567957	Age Of Initiation	—	—	—	—	—	—	genus.Coprococcus3
rs2269478	Age Of Initiation	—	—	—	—	—	—	genus.Coprococcus3
rs2279831	Age Of Initiation	—	—	—	—	—	—	genus.Coprococcus3
rs2309885	Age Of Initiation	—	—	—	—	—	—	genus.Coprococcus3
rs319748	Age Of Initiation	—	—	—	—	—	—	genus.Coprococcus3
rs3857706	Age Of Initiation	—	—	—	—	—	—	genus.Coprococcus3
rs4129497	Age Of Initiation	—	—	—	—	—	—	genus.Coprococcus3
rs4502920	Age Of Initiation	—	—	—	—	—	—	genus.Coprococcus3
rs62177751	Age Of Initiation	—	—	—	—	—	—	genus.Coprococcus3
rs62180269	Age Of Initiation	—	—	—	—	—	—	genus.Coprococcus3
rs624833	Age Of Initiation	—	—	—	—	—	—	genus.Coprococcus3
rs6491536	Age Of Initiation	—	—	—	—	—	—	genus.Coprococcus3
rs663640	Age Of Initiation	—	—	—	—	—	—	genus.Coprococcus3
rs6755330	Age Of Initiation	—	—	—	—	—	—	genus.Coprococcus3
rs6781897	Age Of Initiation	—	—	—	—	—	—	genus.Coprococcus3
rs72853300	Age Of Initiation	—	—	—	—	—	—	genus.Coprococcus3
rs72974238	Age Of Initiation	—	—	—	—	—	—	genus.Coprococcus3
rs7599208	Age Of Initiation	—	—	—	—	—	—	genus.Coprococcus3
rs9866968	Age Of Initiation	—	—	—	—	—	—	genus.Coprococcus3
rs1038093	Age Of Initiation	—	—	—	—	—	—	genus.DefluviitaleaceaeUCG011
rs113161767	Age Of Initiation	—	—	—	—	—	—	genus.DefluviitaleaceaeUCG011
rs11780471	Age Of Initiation	—	—	—	—	—	—	genus.DefluviitaleaceaeUCG011
rs12209023	Age Of Initiation	—	—	—	—	—	—	genus.DefluviitaleaceaeUCG011
rs13136239	Age Of Initiation	—	—	—	—	—	—	genus.DefluviitaleaceaeUCG011
rs1567957	Age Of Initiation	—	—	—	—	—	—	genus.DefluviitaleaceaeUCG011
rs2269478	Age Of Initiation	—	—	—	—	—	—	genus.DefluviitaleaceaeUCG011
rs2279831	Age Of Initiation	—	—	—	—	—	—	genus.DefluviitaleaceaeUCG011
rs2309885	Age Of Initiation	—	—	—	—	—	—	genus.DefluviitaleaceaeUCG011
rs319748	Age Of Initiation	—	—	—	—	—	—	genus.DefluviitaleaceaeUCG011
rs3857706	Age Of Initiation	—	—	—	—	—	—	genus.DefluviitaleaceaeUCG011
rs4129497	Age Of Initiation	—	—	—	—	—	—	genus.DefluviitaleaceaeUCG011
rs4502920	Age Of Initiation	—	—	—	—	—	—	genus.DefluviitaleaceaeUCG011
rs62177751	Age Of Initiation	—	—	—	—	—	—	genus.DefluviitaleaceaeUCG011
rs62180269	Age Of Initiation	—	—	—	—	—	—	genus.DefluviitaleaceaeUCG011
rs624833	Age Of Initiation	—	—	—	—	—	—	genus.DefluviitaleaceaeUCG011
rs6491536	Age Of Initiation	—	—	—	—	—	—	genus.DefluviitaleaceaeUCG011
rs663640	Age Of Initiation	—	—	—	—	—	—	genus.DefluviitaleaceaeUCG011
rs6755330	Age Of Initiation	—	—	—	—	—	—	genus.DefluviitaleaceaeUCG011
rs6781897	Age Of Initiation	—	—	—	—	—	—	genus.DefluviitaleaceaeUCG011
rs72853300	Age Of Initiation	—	—	—	—	—	—	genus.DefluviitaleaceaeUCG011
rs72974238	Age Of Initiation	—	—	—	—	—	—	genus.DefluviitaleaceaeUCG011
rs7599208	Age Of Initiation	—	—	—	—	—	—	genus.DefluviitaleaceaeUCG011
rs9866968	Age Of Initiation	—	—	—	—	—	—	genus.DefluviitaleaceaeUCG011
rs1038093	Age Of Initiation	—	—	—	—	—	—	genus.Desulfovibrio
rs113161767	Age Of Initiation	—	—	—	—	—	—	genus.Desulfovibrio
rs11780471	Age Of Initiation	—	—	—	—	—	—	genus.Desulfovibrio
rs12209023	Age Of Initiation	—	—	—	—	—	—	genus.Desulfovibrio
rs13136239	Age Of Initiation	—	—	—	—	—	—	genus.Desulfovibrio
rs1567957	Age Of Initiation	—	—	—	—	—	—	genus.Desulfovibrio
rs2269478	Age Of Initiation	—	—	—	—	—	—	genus.Desulfovibrio
rs2279831	Age Of Initiation	—	—	—	—	—	—	genus.Desulfovibrio
rs2309885	Age Of Initiation	—	—	—	—	—	—	genus.Desulfovibrio
rs319748	Age Of Initiation	—	—	—	—	—	—	genus.Desulfovibrio
rs3857706	Age Of Initiation	—	—	—	—	—	—	genus.Desulfovibrio
rs4129497	Age Of Initiation	—	—	—	—	—	—	genus.Desulfovibrio
rs4502920	Age Of Initiation	—	—	—	—	—	—	genus.Desulfovibrio
rs62177751	Age Of Initiation	—	—	—	—	—	—	genus.Desulfovibrio
rs62180269	Age Of Initiation	—	—	—	—	—	—	genus.Desulfovibrio
rs624833	Age Of Initiation	—	—	—	—	—	—	genus.Desulfovibrio
rs6491536	Age Of Initiation	—	—	—	—	—	—	genus.Desulfovibrio
rs663640	Age Of Initiation	—	—	—	—	—	—	genus.Desulfovibrio
rs6755330	Age Of Initiation	—	—	—	—	—	—	genus.Desulfovibrio
rs6781897	Age Of Initiation	—	—	—	—	—	—	genus.Desulfovibrio
rs72853300	Age Of Initiation	—	—	—	—	—	—	genus.Desulfovibrio
rs72974238	Age Of Initiation	—	—	—	—	—	—	genus.Desulfovibrio
rs7599208	Age Of Initiation	—	—	—	—	—	—	genus.Desulfovibrio
rs9866968	Age Of Initiation	—	—	—	—	—	—	genus.Desulfovibrio
rs1038093	Age Of Initiation	—	—	—	—	—	—	genus.Dialister
rs113161767	Age Of Initiation	—	—	—	—	—	—	genus.Dialister
rs11780471	Age Of Initiation	—	—	—	—	—	—	genus.Dialister
rs12209023	Age Of Initiation	—	—	—	—	—	—	genus.Dialister
rs13136239	Age Of Initiation	—	—	—	—	—	—	genus.Dialister
rs1567957	Age Of Initiation	—	—	—	—	—	—	genus.Dialister
rs2269478	Age Of Initiation	—	—	—	—	—	—	genus.Dialister
rs2279831	Age Of Initiation	—	—	—	—	—	—	genus.Dialister
rs2309885	Age Of Initiation	—	—	—	—	—	—	genus.Dialister
rs319748	Age Of Initiation	—	—	—	—	—	—	genus.Dialister
rs3857706	Age Of Initiation	—	—	—	—	—	—	genus.Dialister
rs4129497	Age Of Initiation	—	—	—	—	—	—	genus.Dialister
rs4502920	Age Of Initiation	—	—	—	—	—	—	genus.Dialister
rs62177751	Age Of Initiation	—	—	—	—	—	—	genus.Dialister
rs62180269	Age Of Initiation	—	—	—	—	—	—	genus.Dialister
rs624833	Age Of Initiation	—	—	—	—	—	—	genus.Dialister
rs6491536	Age Of Initiation	—	—	—	—	—	—	genus.Dialister
rs663640	Age Of Initiation	—	—	—	—	—	—	genus.Dialister
rs6755330	Age Of Initiation	—	—	—	—	—	—	genus.Dialister
rs6781897	Age Of Initiation	—	—	—	—	—	—	genus.Dialister
rs72853300	Age Of Initiation	—	—	—	—	—	—	genus.Dialister
rs72974238	Age Of Initiation	—	—	—	—	—	—	genus.Dialister
rs7599208	Age Of Initiation	—	—	—	—	—	—	genus.Dialister
rs9866968	Age Of Initiation	—	—	—	—	—	—	genus.Dialister
rs1038093	Age Of Initiation	—	—	—	—	—	—	genus.Dorea
rs113161767	Age Of Initiation	—	—	—	—	—	—	genus.Dorea
rs11780471	Age Of Initiation	—	—	—	—	—	—	genus.Dorea
rs12209023	Age Of Initiation	—	—	—	—	—	—	genus.Dorea
rs13136239	Age Of Initiation	—	—	—	—	—	—	genus.Dorea
rs1567957	Age Of Initiation	—	—	—	—	—	—	genus.Dorea
rs2269478	Age Of Initiation	—	—	—	—	—	—	genus.Dorea
rs2279831	Age Of Initiation	—	—	—	—	—	—	genus.Dorea
rs2309885	Age Of Initiation	—	—	—	—	—	—	genus.Dorea
rs319748	Age Of Initiation	—	—	—	—	—	—	genus.Dorea
rs3857706	Age Of Initiation	—	—	—	—	—	—	genus.Dorea
rs4129497	Age Of Initiation	—	—	—	—	—	—	genus.Dorea
rs4502920	Age Of Initiation	—	—	—	—	—	—	genus.Dorea
rs62177751	Age Of Initiation	—	—	—	—	—	—	genus.Dorea
rs62180269	Age Of Initiation	—	—	—	—	—	—	genus.Dorea
rs624833	Age Of Initiation	—	—	—	—	—	—	genus.Dorea
rs6491536	Age Of Initiation	—	—	—	—	—	—	genus.Dorea
rs663640	Age Of Initiation	—	—	—	—	—	—	genus.Dorea
rs6755330	Age Of Initiation	—	—	—	—	—	—	genus.Dorea
rs6781897	Age Of Initiation	—	—	—	—	—	—	genus.Dorea
rs72853300	Age Of Initiation	—	—	—	—	—	—	genus.Dorea
rs72974238	Age Of Initiation	—	—	—	—	—	—	genus.Dorea
rs7599208	Age Of Initiation	—	—	—	—	—	—	genus.Dorea
rs9866968	Age Of Initiation	—	—	—	—	—	—	genus.Dorea
rs1038093	Age Of Initiation	—	—	—	—	—	—	genus.Eggerthella
rs113161767	Age Of Initiation	—	—	—	—	—	—	genus.Eggerthella
rs11780471	Age Of Initiation	—	—	—	—	—	—	genus.Eggerthella
rs12209023	Age Of Initiation	—	—	—	—	—	—	genus.Eggerthella
rs13136239	Age Of Initiation	—	—	—	—	—	—	genus.Eggerthella
rs1567957	Age Of Initiation	—	—	—	—	—	—	genus.Eggerthella
rs2269478	Age Of Initiation	—	—	—	—	—	—	genus.Eggerthella
rs2279831	Age Of Initiation	—	—	—	—	—	—	genus.Eggerthella
rs2309885	Age Of Initiation	—	—	—	—	—	—	genus.Eggerthella
rs319748	Age Of Initiation	—	—	—	—	—	—	genus.Eggerthella
rs3857706	Age Of Initiation	—	—	—	—	—	—	genus.Eggerthella
rs4129497	Age Of Initiation	—	—	—	—	—	—	genus.Eggerthella
rs4502920	Age Of Initiation	—	—	—	—	—	—	genus.Eggerthella
rs62177751	Age Of Initiation	—	—	—	—	—	—	genus.Eggerthella
rs62180269	Age Of Initiation	—	—	—	—	—	—	genus.Eggerthella
rs624833	Age Of Initiation	—	—	—	—	—	—	genus.Eggerthella
rs6491536	Age Of Initiation	—	—	—	—	—	—	genus.Eggerthella
rs663640	Age Of Initiation	—	—	—	—	—	—	genus.Eggerthella
rs6755330	Age Of Initiation	—	—	—	—	—	—	genus.Eggerthella
rs6781897	Age Of Initiation	—	—	—	—	—	—	genus.Eggerthella
rs72853300	Age Of Initiation	—	—	—	—	—	—	genus.Eggerthella
rs72974238	Age Of Initiation	—	—	—	—	—	—	genus.Eggerthella
rs7599208	Age Of Initiation	—	—	—	—	—	—	genus.Eggerthella
rs9866968	Age Of Initiation	—	—	—	—	—	—	genus.Eggerthella
rs1038093	Age Of Initiation	—	—	—	—	—	—	genus.Eisenbergiella
rs113161767	Age Of Initiation	—	—	—	—	—	—	genus.Eisenbergiella
rs11780471	Age Of Initiation	—	—	—	—	—	—	genus.Eisenbergiella
rs12209023	Age Of Initiation	—	—	—	—	—	—	genus.Eisenbergiella
rs13136239	Age Of Initiation	—	—	—	—	—	—	genus.Eisenbergiella
rs1567957	Age Of Initiation	—	—	—	—	—	—	genus.Eisenbergiella
rs2269478	Age Of Initiation	—	—	—	—	—	—	genus.Eisenbergiella
rs2279831	Age Of Initiation	—	—	—	—	—	—	genus.Eisenbergiella
rs2309885	Age Of Initiation	—	—	—	—	—	—	genus.Eisenbergiella
rs319748	Age Of Initiation	—	—	—	—	—	—	genus.Eisenbergiella
rs3857706	Age Of Initiation	—	—	—	—	—	—	genus.Eisenbergiella
rs4129497	Age Of Initiation	—	—	—	—	—	—	genus.Eisenbergiella
rs4502920	Age Of Initiation	—	—	—	—	—	—	genus.Eisenbergiella
rs62177751	Age Of Initiation	—	—	—	—	—	—	genus.Eisenbergiella
rs62180269	Age Of Initiation	—	—	—	—	—	—	genus.Eisenbergiella
rs624833	Age Of Initiation	—	—	—	—	—	—	genus.Eisenbergiella
rs6491536	Age Of Initiation	—	—	—	—	—	—	genus.Eisenbergiella
rs663640	Age Of Initiation	—	—	—	—	—	—	genus.Eisenbergiella
rs6755330	Age Of Initiation	—	—	—	—	—	—	genus.Eisenbergiella
rs6781897	Age Of Initiation	—	—	—	—	—	—	genus.Eisenbergiella
rs72853300	Age Of Initiation	—	—	—	—	—	—	genus.Eisenbergiella
rs72974238	Age Of Initiation	—	—	—	—	—	—	genus.Eisenbergiella
rs7599208	Age Of Initiation	—	—	—	—	—	—	genus.Eisenbergiella
rs9866968	Age Of Initiation	—	—	—	—	—	—	genus.Eisenbergiella
rs1038093	Age Of Initiation	—	—	—	—	—	—	genus.Enterorhabdus
rs113161767	Age Of Initiation	—	—	—	—	—	—	genus.Enterorhabdus
rs11780471	Age Of Initiation	—	—	—	—	—	—	genus.Enterorhabdus
rs12209023	Age Of Initiation	—	—	—	—	—	—	genus.Enterorhabdus
rs13136239	Age Of Initiation	—	—	—	—	—	—	genus.Enterorhabdus
rs1567957	Age Of Initiation	—	—	—	—	—	—	genus.Enterorhabdus
rs2269478	Age Of Initiation	—	—	—	—	—	—	genus.Enterorhabdus
rs2279831	Age Of Initiation	—	—	—	—	—	—	genus.Enterorhabdus
rs2309885	Age Of Initiation	—	—	—	—	—	—	genus.Enterorhabdus
rs319748	Age Of Initiation	—	—	—	—	—	—	genus.Enterorhabdus
rs3857706	Age Of Initiation	—	—	—	—	—	—	genus.Enterorhabdus
rs4129497	Age Of Initiation	—	—	—	—	—	—	genus.Enterorhabdus
rs4502920	Age Of Initiation	—	—	—	—	—	—	genus.Enterorhabdus
rs62177751	Age Of Initiation	—	—	—	—	—	—	genus.Enterorhabdus
rs62180269	Age Of Initiation	—	—	—	—	—	—	genus.Enterorhabdus
rs624833	Age Of Initiation	—	—	—	—	—	—	genus.Enterorhabdus
rs6491536	Age Of Initiation	—	—	—	—	—	—	genus.Enterorhabdus
rs663640	Age Of Initiation	—	—	—	—	—	—	genus.Enterorhabdus
rs6755330	Age Of Initiation	—	—	—	—	—	—	genus.Enterorhabdus
rs6781897	Age Of Initiation	—	—	—	—	—	—	genus.Enterorhabdus
rs72853300	Age Of Initiation	—	—	—	—	—	—	genus.Enterorhabdus
rs72974238	Age Of Initiation	—	—	—	—	—	—	genus.Enterorhabdus
rs7599208	Age Of Initiation	—	—	—	—	—	—	genus.Enterorhabdus
rs9866968	Age Of Initiation	—	—	—	—	—	—	genus.Enterorhabdus
rs1038093	Age Of Initiation	—	—	—	—	—	—	genus.Erysipelatoclostridium
rs113161767	Age Of Initiation	—	—	—	—	—	—	genus.Erysipelatoclostridium
rs11780471	Age Of Initiation	—	—	—	—	—	—	genus.Erysipelatoclostridium
rs12209023	Age Of Initiation	—	—	—	—	—	—	genus.Erysipelatoclostridium
rs13136239	Age Of Initiation	—	—	—	—	—	—	genus.Erysipelatoclostridium
rs1567957	Age Of Initiation	—	—	—	—	—	—	genus.Erysipelatoclostridium
rs2269478	Age Of Initiation	—	—	—	—	—	—	genus.Erysipelatoclostridium
rs2279831	Age Of Initiation	—	—	—	—	—	—	genus.Erysipelatoclostridium
rs2309885	Age Of Initiation	—	—	—	—	—	—	genus.Erysipelatoclostridium
rs319748	Age Of Initiation	—	—	—	—	—	—	genus.Erysipelatoclostridium
rs3857706	Age Of Initiation	—	—	—	—	—	—	genus.Erysipelatoclostridium
rs4129497	Age Of Initiation	—	—	—	—	—	—	genus.Erysipelatoclostridium
rs4502920	Age Of Initiation	—	—	—	—	—	—	genus.Erysipelatoclostridium
rs62177751	Age Of Initiation	—	—	—	—	—	—	genus.Erysipelatoclostridium
rs62180269	Age Of Initiation	—	—	—	—	—	—	genus.Erysipelatoclostridium
rs624833	Age Of Initiation	—	—	—	—	—	—	genus.Erysipelatoclostridium
rs6491536	Age Of Initiation	—	—	—	—	—	—	genus.Erysipelatoclostridium
rs663640	Age Of Initiation	—	—	—	—	—	—	genus.Erysipelatoclostridium
rs6755330	Age Of Initiation	—	—	—	—	—	—	genus.Erysipelatoclostridium
rs6781897	Age Of Initiation	—	—	—	—	—	—	genus.Erysipelatoclostridium
rs72853300	Age Of Initiation	—	—	—	—	—	—	genus.Erysipelatoclostridium
rs72974238	Age Of Initiation	—	—	—	—	—	—	genus.Erysipelatoclostridium
rs7599208	Age Of Initiation	—	—	—	—	—	—	genus.Erysipelatoclostridium
rs9866968	Age Of Initiation	—	—	—	—	—	—	genus.Erysipelatoclostridium
rs1038093	Age Of Initiation	—	—	—	—	—	—	genus.ErysipelotrichaceaeUCG003
rs113161767	Age Of Initiation	—	—	—	—	—	—	genus.ErysipelotrichaceaeUCG003
rs11780471	Age Of Initiation	—	—	—	—	—	—	genus.ErysipelotrichaceaeUCG003
rs12209023	Age Of Initiation	—	—	—	—	—	—	genus.ErysipelotrichaceaeUCG003
rs13136239	Age Of Initiation	—	—	—	—	—	—	genus.ErysipelotrichaceaeUCG003
rs1567957	Age Of Initiation	—	—	—	—	—	—	genus.ErysipelotrichaceaeUCG003
rs2269478	Age Of Initiation	—	—	—	—	—	—	genus.ErysipelotrichaceaeUCG003
rs2279831	Age Of Initiation	—	—	—	—	—	—	genus.ErysipelotrichaceaeUCG003
rs2309885	Age Of Initiation	—	—	—	—	—	—	genus.ErysipelotrichaceaeUCG003
rs319748	Age Of Initiation	—	—	—	—	—	—	genus.ErysipelotrichaceaeUCG003
rs3857706	Age Of Initiation	—	—	—	—	—	—	genus.ErysipelotrichaceaeUCG003
rs4129497	Age Of Initiation	—	—	—	—	—	—	genus.ErysipelotrichaceaeUCG003
rs4502920	Age Of Initiation	—	—	—	—	—	—	genus.ErysipelotrichaceaeUCG003
rs62177751	Age Of Initiation	—	—	—	—	—	—	genus.ErysipelotrichaceaeUCG003
rs62180269	Age Of Initiation	—	—	—	—	—	—	genus.ErysipelotrichaceaeUCG003
rs624833	Age Of Initiation	—	—	—	—	—	—	genus.ErysipelotrichaceaeUCG003
rs6491536	Age Of Initiation	—	—	—	—	—	—	genus.ErysipelotrichaceaeUCG003
rs663640	Age Of Initiation	—	—	—	—	—	—	genus.ErysipelotrichaceaeUCG003
rs6755330	Age Of Initiation	—	—	—	—	—	—	genus.ErysipelotrichaceaeUCG003
rs6781897	Age Of Initiation	—	—	—	—	—	—	genus.ErysipelotrichaceaeUCG003
rs72853300	Age Of Initiation	—	—	—	—	—	—	genus.ErysipelotrichaceaeUCG003
rs72974238	Age Of Initiation	—	—	—	—	—	—	genus.ErysipelotrichaceaeUCG003
rs7599208	Age Of Initiation	—	—	—	—	—	—	genus.ErysipelotrichaceaeUCG003
rs9866968	Age Of Initiation	—	—	—	—	—	—	genus.ErysipelotrichaceaeUCG003
rs1038093	Age Of Initiation	—	—	—	—	—	—	genus.Escherichia.Shigella
rs113161767	Age Of Initiation	—	—	—	—	—	—	genus.Escherichia.Shigella
rs11780471	Age Of Initiation	—	—	—	—	—	—	genus.Escherichia.Shigella
rs12209023	Age Of Initiation	—	—	—	—	—	—	genus.Escherichia.Shigella
rs13136239	Age Of Initiation	—	—	—	—	—	—	genus.Escherichia.Shigella
rs1567957	Age Of Initiation	—	—	—	—	—	—	genus.Escherichia.Shigella
rs2269478	Age Of Initiation	—	—	—	—	—	—	genus.Escherichia.Shigella
rs2279831	Age Of Initiation	—	—	—	—	—	—	genus.Escherichia.Shigella
rs2309885	Age Of Initiation	—	—	—	—	—	—	genus.Escherichia.Shigella
rs319748	Age Of Initiation	—	—	—	—	—	—	genus.Escherichia.Shigella
rs3857706	Age Of Initiation	—	—	—	—	—	—	genus.Escherichia.Shigella
rs4129497	Age Of Initiation	—	—	—	—	—	—	genus.Escherichia.Shigella
rs4502920	Age Of Initiation	—	—	—	—	—	—	genus.Escherichia.Shigella
rs62177751	Age Of Initiation	—	—	—	—	—	—	genus.Escherichia.Shigella
rs62180269	Age Of Initiation	—	—	—	—	—	—	genus.Escherichia.Shigella
rs624833	Age Of Initiation	—	—	—	—	—	—	genus.Escherichia.Shigella
rs6491536	Age Of Initiation	—	—	—	—	—	—	genus.Escherichia.Shigella
rs663640	Age Of Initiation	—	—	—	—	—	—	genus.Escherichia.Shigella
rs6755330	Age Of Initiation	—	—	—	—	—	—	genus.Escherichia.Shigella
rs6781897	Age Of Initiation	—	—	—	—	—	—	genus.Escherichia.Shigella
rs72853300	Age Of Initiation	—	—	—	—	—	—	genus.Escherichia.Shigella
rs72974238	Age Of Initiation	—	—	—	—	—	—	genus.Escherichia.Shigella
rs7599208	Age Of Initiation	—	—	—	—	—	—	genus.Escherichia.Shigella
rs9866968	Age Of Initiation	—	—	—	—	—	—	genus.Escherichia.Shigella
rs1038093	Age Of Initiation	—	—	—	—	—	—	genus.Faecalibacterium
rs113161767	Age Of Initiation	—	—	—	—	—	—	genus.Faecalibacterium
rs11780471	Age Of Initiation	—	—	—	—	—	—	genus.Faecalibacterium
rs12209023	Age Of Initiation	—	—	—	—	—	—	genus.Faecalibacterium
rs13136239	Age Of Initiation	—	—	—	—	—	—	genus.Faecalibacterium
rs1567957	Age Of Initiation	—	—	—	—	—	—	genus.Faecalibacterium
rs2269478	Age Of Initiation	—	—	—	—	—	—	genus.Faecalibacterium
rs2279831	Age Of Initiation	—	—	—	—	—	—	genus.Faecalibacterium
rs2309885	Age Of Initiation	—	—	—	—	—	—	genus.Faecalibacterium
rs319748	Age Of Initiation	—	—	—	—	—	—	genus.Faecalibacterium
rs3857706	Age Of Initiation	—	—	—	—	—	—	genus.Faecalibacterium
rs4129497	Age Of Initiation	—	—	—	—	—	—	genus.Faecalibacterium
rs4502920	Age Of Initiation	—	—	—	—	—	—	genus.Faecalibacterium
rs62177751	Age Of Initiation	—	—	—	—	—	—	genus.Faecalibacterium
rs62180269	Age Of Initiation	—	—	—	—	—	—	genus.Faecalibacterium
rs624833	Age Of Initiation	—	—	—	—	—	—	genus.Faecalibacterium
rs6491536	Age Of Initiation	—	—	—	—	—	—	genus.Faecalibacterium
rs663640	Age Of Initiation	—	—	—	—	—	—	genus.Faecalibacterium
rs6755330	Age Of Initiation	—	—	—	—	—	—	genus.Faecalibacterium
rs6781897	Age Of Initiation	—	—	—	—	—	—	genus.Faecalibacterium
rs72853300	Age Of Initiation	—	—	—	—	—	—	genus.Faecalibacterium
rs72974238	Age Of Initiation	—	—	—	—	—	—	genus.Faecalibacterium
rs7599208	Age Of Initiation	—	—	—	—	—	—	genus.Faecalibacterium
rs9866968	Age Of Initiation	—	—	—	—	—	—	genus.Faecalibacterium
rs1038093	Age Of Initiation	—	—	—	—	—	—	genus.FamilyXIIIAD3011group
rs113161767	Age Of Initiation	—	—	—	—	—	—	genus.FamilyXIIIAD3011group
rs11780471	Age Of Initiation	—	—	—	—	—	—	genus.FamilyXIIIAD3011group
rs12209023	Age Of Initiation	—	—	—	—	—	—	genus.FamilyXIIIAD3011group
rs13136239	Age Of Initiation	—	—	—	—	—	—	genus.FamilyXIIIAD3011group
rs1567957	Age Of Initiation	—	—	—	—	—	—	genus.FamilyXIIIAD3011group
rs2269478	Age Of Initiation	—	—	—	—	—	—	genus.FamilyXIIIAD3011group
rs2279831	Age Of Initiation	—	—	—	—	—	—	genus.FamilyXIIIAD3011group
rs2309885	Age Of Initiation	—	—	—	—	—	—	genus.FamilyXIIIAD3011group
rs319748	Age Of Initiation	—	—	—	—	—	—	genus.FamilyXIIIAD3011group
rs3857706	Age Of Initiation	—	—	—	—	—	—	genus.FamilyXIIIAD3011group
rs4129497	Age Of Initiation	—	—	—	—	—	—	genus.FamilyXIIIAD3011group
rs4502920	Age Of Initiation	—	—	—	—	—	—	genus.FamilyXIIIAD3011group
rs62177751	Age Of Initiation	—	—	—	—	—	—	genus.FamilyXIIIAD3011group
rs62180269	Age Of Initiation	—	—	—	—	—	—	genus.FamilyXIIIAD3011group
rs624833	Age Of Initiation	—	—	—	—	—	—	genus.FamilyXIIIAD3011group
rs6491536	Age Of Initiation	—	—	—	—	—	—	genus.FamilyXIIIAD3011group
rs663640	Age Of Initiation	—	—	—	—	—	—	genus.FamilyXIIIAD3011group
rs6755330	Age Of Initiation	—	—	—	—	—	—	genus.FamilyXIIIAD3011group
rs6781897	Age Of Initiation	—	—	—	—	—	—	genus.FamilyXIIIAD3011group
rs72853300	Age Of Initiation	—	—	—	—	—	—	genus.FamilyXIIIAD3011group
rs72974238	Age Of Initiation	—	—	—	—	—	—	genus.FamilyXIIIAD3011group
rs7599208	Age Of Initiation	—	—	—	—	—	—	genus.FamilyXIIIAD3011group
rs9866968	Age Of Initiation	—	—	—	—	—	—	genus.FamilyXIIIAD3011group
rs1038093	Age Of Initiation	—	—	—	—	—	—	genus.FamilyXIIIUCG001
rs113161767	Age Of Initiation	—	—	—	—	—	—	genus.FamilyXIIIUCG001
rs11780471	Age Of Initiation	—	—	—	—	—	—	genus.FamilyXIIIUCG001
rs12209023	Age Of Initiation	—	—	—	—	—	—	genus.FamilyXIIIUCG001
rs13136239	Age Of Initiation	—	—	—	—	—	—	genus.FamilyXIIIUCG001
rs1567957	Age Of Initiation	—	—	—	—	—	—	genus.FamilyXIIIUCG001
rs2269478	Age Of Initiation	—	—	—	—	—	—	genus.FamilyXIIIUCG001
rs2279831	Age Of Initiation	—	—	—	—	—	—	genus.FamilyXIIIUCG001
rs2309885	Age Of Initiation	—	—	—	—	—	—	genus.FamilyXIIIUCG001
rs319748	Age Of Initiation	—	—	—	—	—	—	genus.FamilyXIIIUCG001
rs3857706	Age Of Initiation	—	—	—	—	—	—	genus.FamilyXIIIUCG001
rs4129497	Age Of Initiation	—	—	—	—	—	—	genus.FamilyXIIIUCG001
rs4502920	Age Of Initiation	—	—	—	—	—	—	genus.FamilyXIIIUCG001
rs62177751	Age Of Initiation	—	—	—	—	—	—	genus.FamilyXIIIUCG001
rs62180269	Age Of Initiation	—	—	—	—	—	—	genus.FamilyXIIIUCG001
rs624833	Age Of Initiation	—	—	—	—	—	—	genus.FamilyXIIIUCG001
rs6491536	Age Of Initiation	—	—	—	—	—	—	genus.FamilyXIIIUCG001
rs663640	Age Of Initiation	—	—	—	—	—	—	genus.FamilyXIIIUCG001
rs6755330	Age Of Initiation	—	—	—	—	—	—	genus.FamilyXIIIUCG001
rs6781897	Age Of Initiation	—	—	—	—	—	—	genus.FamilyXIIIUCG001
rs72853300	Age Of Initiation	—	—	—	—	—	—	genus.FamilyXIIIUCG001
rs72974238	Age Of Initiation	—	—	—	—	—	—	genus.FamilyXIIIUCG001
rs7599208	Age Of Initiation	—	—	—	—	—	—	genus.FamilyXIIIUCG001
rs9866968	Age Of Initiation	—	—	—	—	—	—	genus.FamilyXIIIUCG001
rs1038093	Age Of Initiation	—	—	—	—	—	—	genus.Flavonifractor
rs113161767	Age Of Initiation	—	—	—	—	—	—	genus.Flavonifractor
rs11780471	Age Of Initiation	—	—	—	—	—	—	genus.Flavonifractor
rs12209023	Age Of Initiation	—	—	—	—	—	—	genus.Flavonifractor
rs13136239	Age Of Initiation	—	—	—	—	—	—	genus.Flavonifractor
rs1567957	Age Of Initiation	—	—	—	—	—	—	genus.Flavonifractor
rs2269478	Age Of Initiation	—	—	—	—	—	—	genus.Flavonifractor
rs2279831	Age Of Initiation	—	—	—	—	—	—	genus.Flavonifractor
rs2309885	Age Of Initiation	—	—	—	—	—	—	genus.Flavonifractor
rs319748	Age Of Initiation	—	—	—	—	—	—	genus.Flavonifractor
rs3857706	Age Of Initiation	—	—	—	—	—	—	genus.Flavonifractor
rs4129497	Age Of Initiation	—	—	—	—	—	—	genus.Flavonifractor
rs4502920	Age Of Initiation	—	—	—	—	—	—	genus.Flavonifractor
rs62177751	Age Of Initiation	—	—	—	—	—	—	genus.Flavonifractor
rs62180269	Age Of Initiation	—	—	—	—	—	—	genus.Flavonifractor
rs624833	Age Of Initiation	—	—	—	—	—	—	genus.Flavonifractor
rs6491536	Age Of Initiation	—	—	—	—	—	—	genus.Flavonifractor
rs663640	Age Of Initiation	—	—	—	—	—	—	genus.Flavonifractor
rs6755330	Age Of Initiation	—	—	—	—	—	—	genus.Flavonifractor
rs6781897	Age Of Initiation	—	—	—	—	—	—	genus.Flavonifractor
rs72853300	Age Of Initiation	—	—	—	—	—	—	genus.Flavonifractor
rs72974238	Age Of Initiation	—	—	—	—	—	—	genus.Flavonifractor
rs7599208	Age Of Initiation	—	—	—	—	—	—	genus.Flavonifractor
rs9866968	Age Of Initiation	—	—	—	—	—	—	genus.Flavonifractor
rs1038093	Age Of Initiation	—	—	—	—	—	—	genus.Fusicatenibacter
rs113161767	Age Of Initiation	—	—	—	—	—	—	genus.Fusicatenibacter
rs11780471	Age Of Initiation	—	—	—	—	—	—	genus.Fusicatenibacter
rs12209023	Age Of Initiation	—	—	—	—	—	—	genus.Fusicatenibacter
rs13136239	Age Of Initiation	—	—	—	—	—	—	genus.Fusicatenibacter
rs1567957	Age Of Initiation	—	—	—	—	—	—	genus.Fusicatenibacter
rs2269478	Age Of Initiation	—	—	—	—	—	—	genus.Fusicatenibacter
rs2279831	Age Of Initiation	—	—	—	—	—	—	genus.Fusicatenibacter
rs2309885	Age Of Initiation	—	—	—	—	—	—	genus.Fusicatenibacter
rs319748	Age Of Initiation	—	—	—	—	—	—	genus.Fusicatenibacter
rs3857706	Age Of Initiation	—	—	—	—	—	—	genus.Fusicatenibacter
rs4129497	Age Of Initiation	—	—	—	—	—	—	genus.Fusicatenibacter
rs4502920	Age Of Initiation	—	—	—	—	—	—	genus.Fusicatenibacter
rs62177751	Age Of Initiation	—	—	—	—	—	—	genus.Fusicatenibacter
rs62180269	Age Of Initiation	—	—	—	—	—	—	genus.Fusicatenibacter
rs624833	Age Of Initiation	—	—	—	—	—	—	genus.Fusicatenibacter
rs6491536	Age Of Initiation	—	—	—	—	—	—	genus.Fusicatenibacter
rs663640	Age Of Initiation	—	—	—	—	—	—	genus.Fusicatenibacter
rs6755330	Age Of Initiation	—	—	—	—	—	—	genus.Fusicatenibacter
rs6781897	Age Of Initiation	—	—	—	—	—	—	genus.Fusicatenibacter
rs72853300	Age Of Initiation	—	—	—	—	—	—	genus.Fusicatenibacter
rs72974238	Age Of Initiation	—	—	—	—	—	—	genus.Fusicatenibacter
rs7599208	Age Of Initiation	—	—	—	—	—	—	genus.Fusicatenibacter
rs9866968	Age Of Initiation	—	—	—	—	—	—	genus.Fusicatenibacter
rs1038093	Age Of Initiation	—	—	—	—	—	—	genus.Gordonibacter
rs11780471	Age Of Initiation	—	—	—	—	—	—	genus.Gordonibacter
rs12209023	Age Of Initiation	—	—	—	—	—	—	genus.Gordonibacter
rs13136239	Age Of Initiation	—	—	—	—	—	—	genus.Gordonibacter
rs1567957	Age Of Initiation	—	—	—	—	—	—	genus.Gordonibacter
rs2269478	Age Of Initiation	—	—	—	—	—	—	genus.Gordonibacter
rs2279831	Age Of Initiation	—	—	—	—	—	—	genus.Gordonibacter
rs2309885	Age Of Initiation	—	—	—	—	—	—	genus.Gordonibacter
rs319748	Age Of Initiation	—	—	—	—	—	—	genus.Gordonibacter
rs3857706	Age Of Initiation	—	—	—	—	—	—	genus.Gordonibacter
rs4129497	Age Of Initiation	—	—	—	—	—	—	genus.Gordonibacter
rs4502920	Age Of Initiation	—	—	—	—	—	—	genus.Gordonibacter
rs62177751	Age Of Initiation	—	—	—	—	—	—	genus.Gordonibacter
rs62180269	Age Of Initiation	—	—	—	—	—	—	genus.Gordonibacter
rs624833	Age Of Initiation	—	—	—	—	—	—	genus.Gordonibacter
rs6491536	Age Of Initiation	—	—	—	—	—	—	genus.Gordonibacter
rs663640	Age Of Initiation	—	—	—	—	—	—	genus.Gordonibacter
rs6755330	Age Of Initiation	—	—	—	—	—	—	genus.Gordonibacter
rs6781897	Age Of Initiation	—	—	—	—	—	—	genus.Gordonibacter
rs72853300	Age Of Initiation	—	—	—	—	—	—	genus.Gordonibacter
rs72974238	Age Of Initiation	—	—	—	—	—	—	genus.Gordonibacter
rs7599208	Age Of Initiation	—	—	—	—	—	—	genus.Gordonibacter
rs9866968	Age Of Initiation	—	—	—	—	—	—	genus.Gordonibacter
rs1038093	Age Of Initiation	—	—	—	—	—	—	genus.Haemophilus
rs113161767	Age Of Initiation	—	—	—	—	—	—	genus.Haemophilus
rs11780471	Age Of Initiation	—	—	—	—	—	—	genus.Haemophilus
rs12209023	Age Of Initiation	—	—	—	—	—	—	genus.Haemophilus
rs13136239	Age Of Initiation	—	—	—	—	—	—	genus.Haemophilus
rs1567957	Age Of Initiation	—	—	—	—	—	—	genus.Haemophilus
rs2269478	Age Of Initiation	—	—	—	—	—	—	genus.Haemophilus
rs2279831	Age Of Initiation	—	—	—	—	—	—	genus.Haemophilus
rs2309885	Age Of Initiation	—	—	—	—	—	—	genus.Haemophilus
rs319748	Age Of Initiation	—	—	—	—	—	—	genus.Haemophilus
rs3857706	Age Of Initiation	—	—	—	—	—	—	genus.Haemophilus
rs4129497	Age Of Initiation	—	—	—	—	—	—	genus.Haemophilus
rs4502920	Age Of Initiation	—	—	—	—	—	—	genus.Haemophilus
rs62177751	Age Of Initiation	—	—	—	—	—	—	genus.Haemophilus
rs62180269	Age Of Initiation	—	—	—	—	—	—	genus.Haemophilus
rs624833	Age Of Initiation	—	—	—	—	—	—	genus.Haemophilus
rs6491536	Age Of Initiation	—	—	—	—	—	—	genus.Haemophilus
rs663640	Age Of Initiation	—	—	—	—	—	—	genus.Haemophilus
rs6755330	Age Of Initiation	—	—	—	—	—	—	genus.Haemophilus
rs6781897	Age Of Initiation	—	—	—	—	—	—	genus.Haemophilus
rs72853300	Age Of Initiation	—	—	—	—	—	—	genus.Haemophilus
rs72974238	Age Of Initiation	—	—	—	—	—	—	genus.Haemophilus
rs7599208	Age Of Initiation	—	—	—	—	—	—	genus.Haemophilus
rs9866968	Age Of Initiation	—	—	—	—	—	—	genus.Haemophilus
rs1038093	Age Of Initiation	—	—	—	—	—	—	genus.Holdemanella
rs113161767	Age Of Initiation	—	—	—	—	—	—	genus.Holdemanella
rs11780471	Age Of Initiation	—	—	—	—	—	—	genus.Holdemanella
rs12209023	Age Of Initiation	—	—	—	—	—	—	genus.Holdemanella
rs13136239	Age Of Initiation	—	—	—	—	—	—	genus.Holdemanella
rs1567957	Age Of Initiation	—	—	—	—	—	—	genus.Holdemanella
rs2269478	Age Of Initiation	—	—	—	—	—	—	genus.Holdemanella
rs2279831	Age Of Initiation	—	—	—	—	—	—	genus.Holdemanella
rs2309885	Age Of Initiation	—	—	—	—	—	—	genus.Holdemanella
rs319748	Age Of Initiation	—	—	—	—	—	—	genus.Holdemanella
rs3857706	Age Of Initiation	—	—	—	—	—	—	genus.Holdemanella
rs4129497	Age Of Initiation	—	—	—	—	—	—	genus.Holdemanella
rs4502920	Age Of Initiation	—	—	—	—	—	—	genus.Holdemanella
rs62177751	Age Of Initiation	—	—	—	—	—	—	genus.Holdemanella
rs62180269	Age Of Initiation	—	—	—	—	—	—	genus.Holdemanella
rs624833	Age Of Initiation	—	—	—	—	—	—	genus.Holdemanella
rs6491536	Age Of Initiation	—	—	—	—	—	—	genus.Holdemanella
rs663640	Age Of Initiation	—	—	—	—	—	—	genus.Holdemanella
rs6755330	Age Of Initiation	—	—	—	—	—	—	genus.Holdemanella
rs6781897	Age Of Initiation	—	—	—	—	—	—	genus.Holdemanella
rs72853300	Age Of Initiation	—	—	—	—	—	—	genus.Holdemanella
rs72974238	Age Of Initiation	—	—	—	—	—	—	genus.Holdemanella
rs7599208	Age Of Initiation	—	—	—	—	—	—	genus.Holdemanella
rs9866968	Age Of Initiation	—	—	—	—	—	—	genus.Holdemanella
rs1038093	Age Of Initiation	—	—	—	—	—	—	genus.Holdemania
rs113161767	Age Of Initiation	—	—	—	—	—	—	genus.Holdemania
rs11780471	Age Of Initiation	—	—	—	—	—	—	genus.Holdemania
rs12209023	Age Of Initiation	—	—	—	—	—	—	genus.Holdemania
rs13136239	Age Of Initiation	—	—	—	—	—	—	genus.Holdemania
rs1567957	Age Of Initiation	—	—	—	—	—	—	genus.Holdemania
rs2269478	Age Of Initiation	—	—	—	—	—	—	genus.Holdemania
rs2279831	Age Of Initiation	—	—	—	—	—	—	genus.Holdemania
rs2309885	Age Of Initiation	—	—	—	—	—	—	genus.Holdemania
rs319748	Age Of Initiation	—	—	—	—	—	—	genus.Holdemania
rs3857706	Age Of Initiation	—	—	—	—	—	—	genus.Holdemania
rs4129497	Age Of Initiation	—	—	—	—	—	—	genus.Holdemania
rs4502920	Age Of Initiation	—	—	—	—	—	—	genus.Holdemania
rs62177751	Age Of Initiation	—	—	—	—	—	—	genus.Holdemania
rs62180269	Age Of Initiation	—	—	—	—	—	—	genus.Holdemania
rs624833	Age Of Initiation	—	—	—	—	—	—	genus.Holdemania
rs6491536	Age Of Initiation	—	—	—	—	—	—	genus.Holdemania
rs663640	Age Of Initiation	—	—	—	—	—	—	genus.Holdemania
rs6755330	Age Of Initiation	—	—	—	—	—	—	genus.Holdemania
rs6781897	Age Of Initiation	—	—	—	—	—	—	genus.Holdemania
rs72853300	Age Of Initiation	—	—	—	—	—	—	genus.Holdemania
rs72974238	Age Of Initiation	—	—	—	—	—	—	genus.Holdemania
rs7599208	Age Of Initiation	—	—	—	—	—	—	genus.Holdemania
rs9866968	Age Of Initiation	—	—	—	—	—	—	genus.Holdemania
rs1038093	Age Of Initiation	—	—	—	—	—	—	genus.Howardella
rs113161767	Age Of Initiation	—	—	—	—	—	—	genus.Howardella
rs11780471	Age Of Initiation	—	—	—	—	—	—	genus.Howardella
rs12209023	Age Of Initiation	—	—	—	—	—	—	genus.Howardella
rs13136239	Age Of Initiation	—	—	—	—	—	—	genus.Howardella
rs1567957	Age Of Initiation	—	—	—	—	—	—	genus.Howardella
rs2269478	Age Of Initiation	—	—	—	—	—	—	genus.Howardella
rs2279831	Age Of Initiation	—	—	—	—	—	—	genus.Howardella
rs2309885	Age Of Initiation	—	—	—	—	—	—	genus.Howardella
rs319748	Age Of Initiation	—	—	—	—	—	—	genus.Howardella
rs3857706	Age Of Initiation	—	—	—	—	—	—	genus.Howardella
rs4129497	Age Of Initiation	—	—	—	—	—	—	genus.Howardella
rs4502920	Age Of Initiation	—	—	—	—	—	—	genus.Howardella
rs62177751	Age Of Initiation	—	—	—	—	—	—	genus.Howardella
rs62180269	Age Of Initiation	—	—	—	—	—	—	genus.Howardella
rs624833	Age Of Initiation	—	—	—	—	—	—	genus.Howardella
rs6491536	Age Of Initiation	—	—	—	—	—	—	genus.Howardella
rs663640	Age Of Initiation	—	—	—	—	—	—	genus.Howardella
rs6755330	Age Of Initiation	—	—	—	—	—	—	genus.Howardella
rs6781897	Age Of Initiation	—	—	—	—	—	—	genus.Howardella
rs72853300	Age Of Initiation	—	—	—	—	—	—	genus.Howardella
rs72974238	Age Of Initiation	—	—	—	—	—	—	genus.Howardella
rs7599208	Age Of Initiation	—	—	—	—	—	—	genus.Howardella
rs9866968	Age Of Initiation	—	—	—	—	—	—	genus.Howardella
rs1038093	Age Of Initiation	—	—	—	—	—	—	genus.Hungatella
rs11780471	Age Of Initiation	—	—	—	—	—	—	genus.Hungatella
rs12209023	Age Of Initiation	—	—	—	—	—	—	genus.Hungatella
rs13136239	Age Of Initiation	—	—	—	—	—	—	genus.Hungatella
rs1567957	Age Of Initiation	—	—	—	—	—	—	genus.Hungatella
rs2269478	Age Of Initiation	—	—	—	—	—	—	genus.Hungatella
rs2279831	Age Of Initiation	—	—	—	—	—	—	genus.Hungatella
rs2309885	Age Of Initiation	—	—	—	—	—	—	genus.Hungatella
rs319748	Age Of Initiation	—	—	—	—	—	—	genus.Hungatella
rs3857706	Age Of Initiation	—	—	—	—	—	—	genus.Hungatella
rs4129497	Age Of Initiation	—	—	—	—	—	—	genus.Hungatella
rs4502920	Age Of Initiation	—	—	—	—	—	—	genus.Hungatella
rs62177751	Age Of Initiation	—	—	—	—	—	—	genus.Hungatella
rs62180269	Age Of Initiation	—	—	—	—	—	—	genus.Hungatella
rs624833	Age Of Initiation	—	—	—	—	—	—	genus.Hungatella
rs6491536	Age Of Initiation	—	—	—	—	—	—	genus.Hungatella
rs663640	Age Of Initiation	—	—	—	—	—	—	genus.Hungatella
rs6755330	Age Of Initiation	—	—	—	—	—	—	genus.Hungatella
rs6781897	Age Of Initiation	—	—	—	—	—	—	genus.Hungatella
rs72853300	Age Of Initiation	—	—	—	—	—	—	genus.Hungatella
rs72974238	Age Of Initiation	—	—	—	—	—	—	genus.Hungatella
rs7599208	Age Of Initiation	—	—	—	—	—	—	genus.Hungatella
rs9866968	Age Of Initiation	—	—	—	—	—	—	genus.Hungatella
rs1038093	Age Of Initiation	—	—	—	—	—	—	genus.Intestinibacter
rs113161767	Age Of Initiation	—	—	—	—	—	—	genus.Intestinibacter
rs11780471	Age Of Initiation	—	—	—	—	—	—	genus.Intestinibacter
rs12209023	Age Of Initiation	—	—	—	—	—	—	genus.Intestinibacter
rs13136239	Age Of Initiation	—	—	—	—	—	—	genus.Intestinibacter
rs1567957	Age Of Initiation	—	—	—	—	—	—	genus.Intestinibacter
rs2269478	Age Of Initiation	—	—	—	—	—	—	genus.Intestinibacter
rs2279831	Age Of Initiation	—	—	—	—	—	—	genus.Intestinibacter
rs2309885	Age Of Initiation	—	—	—	—	—	—	genus.Intestinibacter
rs319748	Age Of Initiation	—	—	—	—	—	—	genus.Intestinibacter
rs3857706	Age Of Initiation	—	—	—	—	—	—	genus.Intestinibacter
rs4129497	Age Of Initiation	—	—	—	—	—	—	genus.Intestinibacter
rs4502920	Age Of Initiation	—	—	—	—	—	—	genus.Intestinibacter
rs62177751	Age Of Initiation	—	—	—	—	—	—	genus.Intestinibacter
rs62180269	Age Of Initiation	—	—	—	—	—	—	genus.Intestinibacter
rs624833	Age Of Initiation	—	—	—	—	—	—	genus.Intestinibacter
rs6491536	Age Of Initiation	—	—	—	—	—	—	genus.Intestinibacter
rs663640	Age Of Initiation	—	—	—	—	—	—	genus.Intestinibacter
rs6755330	Age Of Initiation	—	—	—	—	—	—	genus.Intestinibacter
rs6781897	Age Of Initiation	—	—	—	—	—	—	genus.Intestinibacter
rs72853300	Age Of Initiation	—	—	—	—	—	—	genus.Intestinibacter
rs72974238	Age Of Initiation	—	—	—	—	—	—	genus.Intestinibacter
rs7599208	Age Of Initiation	—	—	—	—	—	—	genus.Intestinibacter
rs9866968	Age Of Initiation	—	—	—	—	—	—	genus.Intestinibacter
rs1038093	Age Of Initiation	—	—	—	—	—	—	genus.Intestinimonas
rs113161767	Age Of Initiation	—	—	—	—	—	—	genus.Intestinimonas
rs11780471	Age Of Initiation	—	—	—	—	—	—	genus.Intestinimonas
rs12209023	Age Of Initiation	—	—	—	—	—	—	genus.Intestinimonas
rs13136239	Age Of Initiation	—	—	—	—	—	—	genus.Intestinimonas
rs1567957	Age Of Initiation	—	—	—	—	—	—	genus.Intestinimonas
rs2269478	Age Of Initiation	—	—	—	—	—	—	genus.Intestinimonas
rs2279831	Age Of Initiation	—	—	—	—	—	—	genus.Intestinimonas
rs2309885	Age Of Initiation	—	—	—	—	—	—	genus.Intestinimonas
rs319748	Age Of Initiation	—	—	—	—	—	—	genus.Intestinimonas
rs3857706	Age Of Initiation	—	—	—	—	—	—	genus.Intestinimonas
rs4129497	Age Of Initiation	—	—	—	—	—	—	genus.Intestinimonas
rs4502920	Age Of Initiation	—	—	—	—	—	—	genus.Intestinimonas
rs62177751	Age Of Initiation	—	—	—	—	—	—	genus.Intestinimonas
rs62180269	Age Of Initiation	—	—	—	—	—	—	genus.Intestinimonas
rs624833	Age Of Initiation	—	—	—	—	—	—	genus.Intestinimonas
rs6491536	Age Of Initiation	—	—	—	—	—	—	genus.Intestinimonas
rs663640	Age Of Initiation	—	—	—	—	—	—	genus.Intestinimonas
rs6755330	Age Of Initiation	—	—	—	—	—	—	genus.Intestinimonas
rs6781897	Age Of Initiation	—	—	—	—	—	—	genus.Intestinimonas
rs72853300	Age Of Initiation	—	—	—	—	—	—	genus.Intestinimonas
rs72974238	Age Of Initiation	—	—	—	—	—	—	genus.Intestinimonas
rs7599208	Age Of Initiation	—	—	—	—	—	—	genus.Intestinimonas
rs9866968	Age Of Initiation	—	—	—	—	—	—	genus.Intestinimonas
rs113161767	Age Of Initiation	—	—	—	—	—	—	genus.Lachnoclostridium
rs11780471	Age Of Initiation	—	—	—	—	—	—	genus.Lachnoclostridium
rs12209023	Age Of Initiation	—	—	—	—	—	—	genus.Lachnoclostridium
rs1567957	Age Of Initiation	—	—	—	—	—	—	genus.Lachnoclostridium
rs17700144	Age Of Initiation	—	—	—	—	—	—	genus.Lachnoclostridium
rs2269478	Age Of Initiation	—	—	—	—	—	—	genus.Lachnoclostridium
rs2279831	Age Of Initiation	—	—	—	—	—	—	genus.Lachnoclostridium
rs2309885	Age Of Initiation	—	—	—	—	—	—	genus.Lachnoclostridium
rs375241	Age Of Initiation	—	—	—	—	—	—	genus.Lachnoclostridium
rs3857706	Age Of Initiation	—	—	—	—	—	—	genus.Lachnoclostridium
rs4129497	Age Of Initiation	—	—	—	—	—	—	genus.Lachnoclostridium
rs4502920	Age Of Initiation	—	—	—	—	—	—	genus.Lachnoclostridium
rs62177751	Age Of Initiation	—	—	—	—	—	—	genus.Lachnoclostridium
rs624833	Age Of Initiation	—	—	—	—	—	—	genus.Lachnoclostridium
rs6491536	Age Of Initiation	—	—	—	—	—	—	genus.Lachnoclostridium
rs6734827	Age Of Initiation	—	—	—	—	—	—	genus.Lachnoclostridium
rs6755330	Age Of Initiation	—	—	—	—	—	—	genus.Lachnoclostridium
rs6781897	Age Of Initiation	—	—	—	—	—	—	genus.Lachnoclostridium
rs72853300	Age Of Initiation	—	—	—	—	—	—	genus.Lachnoclostridium
rs72974238	Age Of Initiation	—	—	—	—	—	—	genus.Lachnoclostridium
rs7599208	Age Of Initiation	—	—	—	—	—	—	genus.Lachnoclostridium
rs9866968	Age Of Initiation	—	—	—	—	—	—	genus.Lachnoclostridium
rs1038093	Age Of Initiation	—	—	—	—	—	—	genus.Lachnospira
rs113161767	Age Of Initiation	—	—	—	—	—	—	genus.Lachnospira
rs11780471	Age Of Initiation	—	—	—	—	—	—	genus.Lachnospira
rs1567957	Age Of Initiation	—	—	—	—	—	—	genus.Lachnospira
rs17408036	Age Of Initiation	—	—	—	—	—	—	genus.Lachnospira
rs2279831	Age Of Initiation	—	—	—	—	—	—	genus.Lachnospira
rs2309885	Age Of Initiation	—	—	—	—	—	—	genus.Lachnospira
rs319748	Age Of Initiation	—	—	—	—	—	—	genus.Lachnospira
rs3857706	Age Of Initiation	—	—	—	—	—	—	genus.Lachnospira
rs4321539	Age Of Initiation	—	—	—	—	—	—	genus.Lachnospira
rs4502920	Age Of Initiation	—	—	—	—	—	—	genus.Lachnospira
rs62179277	Age Of Initiation	—	—	—	—	—	—	genus.Lachnospira
rs62180269	Age Of Initiation	—	—	—	—	—	—	genus.Lachnospira
rs624833	Age Of Initiation	—	—	—	—	—	—	genus.Lachnospira
rs6491536	Age Of Initiation	—	—	—	—	—	—	genus.Lachnospira
rs663640	Age Of Initiation	—	—	—	—	—	—	genus.Lachnospira
rs6781897	Age Of Initiation	—	—	—	—	—	—	genus.Lachnospira
rs6855981	Age Of Initiation	—	—	—	—	—	—	genus.Lachnospira
rs72974238	Age Of Initiation	—	—	—	—	—	—	genus.Lachnospira
rs7599208	Age Of Initiation	—	—	—	—	—	—	genus.Lachnospira
rs10200107	Age Of Initiation	—	—	—	—	—	—	genus.LachnospiraceaeFCS020group
rs1038093	Age Of Initiation	—	—	—	—	—	—	genus.LachnospiraceaeFCS020group
rs113161767	Age Of Initiation	—	—	—	—	—	—	genus.LachnospiraceaeFCS020group
rs11780471	Age Of Initiation	—	—	—	—	—	—	genus.LachnospiraceaeFCS020group
rs12209023	Age Of Initiation	—	—	—	—	—	—	genus.LachnospiraceaeFCS020group
rs13136239	Age Of Initiation	—	—	—	—	—	—	genus.LachnospiraceaeFCS020group
rs1567957	Age Of Initiation	—	—	—	—	—	—	genus.LachnospiraceaeFCS020group
rs2269478	Age Of Initiation	—	—	—	—	—	—	genus.LachnospiraceaeFCS020group
rs2279831	Age Of Initiation	—	—	—	—	—	—	genus.LachnospiraceaeFCS020group
rs2309885	Age Of Initiation	—	—	—	—	—	—	genus.LachnospiraceaeFCS020group
rs3857706	Age Of Initiation	—	—	—	—	—	—	genus.LachnospiraceaeFCS020group
rs4129497	Age Of Initiation	—	—	—	—	—	—	genus.LachnospiraceaeFCS020group
rs4502920	Age Of Initiation	—	—	—	—	—	—	genus.LachnospiraceaeFCS020group
rs62179277	Age Of Initiation	—	—	—	—	—	—	genus.LachnospiraceaeFCS020group
rs62180307	Age Of Initiation	—	—	—	—	—	—	genus.LachnospiraceaeFCS020group
rs624833	Age Of Initiation	—	—	—	—	—	—	genus.LachnospiraceaeFCS020group
rs6491536	Age Of Initiation	—	—	—	—	—	—	genus.LachnospiraceaeFCS020group
rs663640	Age Of Initiation	—	—	—	—	—	—	genus.LachnospiraceaeFCS020group
rs6755330	Age Of Initiation	—	—	—	—	—	—	genus.LachnospiraceaeFCS020group
rs6781897	Age Of Initiation	—	—	—	—	—	—	genus.LachnospiraceaeFCS020group
rs72853300	Age Of Initiation	—	—	—	—	—	—	genus.LachnospiraceaeFCS020group
rs72974238	Age Of Initiation	—	—	—	—	—	—	genus.LachnospiraceaeFCS020group
rs9866968	Age Of Initiation	—	—	—	—	—	—	genus.LachnospiraceaeFCS020group
rs9909547	Age Of Initiation	—	—	—	—	—	—	genus.LachnospiraceaeFCS020group
rs1038093	Age Of Initiation	—	—	—	—	—	—	genus.LachnospiraceaeNC2004group
rs113161767	Age Of Initiation	—	—	—	—	—	—	genus.LachnospiraceaeNC2004group
rs11780471	Age Of Initiation	—	—	—	—	—	—	genus.LachnospiraceaeNC2004group
rs12209023	Age Of Initiation	—	—	—	—	—	—	genus.LachnospiraceaeNC2004group
rs13136239	Age Of Initiation	—	—	—	—	—	—	genus.LachnospiraceaeNC2004group
rs1567957	Age Of Initiation	—	—	—	—	—	—	genus.LachnospiraceaeNC2004group
rs2269478	Age Of Initiation	—	—	—	—	—	—	genus.LachnospiraceaeNC2004group
rs2279831	Age Of Initiation	—	—	—	—	—	—	genus.LachnospiraceaeNC2004group
rs2309885	Age Of Initiation	—	—	—	—	—	—	genus.LachnospiraceaeNC2004group
rs319748	Age Of Initiation	—	—	—	—	—	—	genus.LachnospiraceaeNC2004group
rs3857706	Age Of Initiation	—	—	—	—	—	—	genus.LachnospiraceaeNC2004group
rs4129497	Age Of Initiation	—	—	—	—	—	—	genus.LachnospiraceaeNC2004group
rs4502920	Age Of Initiation	—	—	—	—	—	—	genus.LachnospiraceaeNC2004group
rs62177751	Age Of Initiation	—	—	—	—	—	—	genus.LachnospiraceaeNC2004group
rs62180269	Age Of Initiation	—	—	—	—	—	—	genus.LachnospiraceaeNC2004group
rs624833	Age Of Initiation	—	—	—	—	—	—	genus.LachnospiraceaeNC2004group
rs6491536	Age Of Initiation	—	—	—	—	—	—	genus.LachnospiraceaeNC2004group
rs663640	Age Of Initiation	—	—	—	—	—	—	genus.LachnospiraceaeNC2004group
rs6755330	Age Of Initiation	—	—	—	—	—	—	genus.LachnospiraceaeNC2004group
rs6781897	Age Of Initiation	—	—	—	—	—	—	genus.LachnospiraceaeNC2004group
rs72853300	Age Of Initiation	—	—	—	—	—	—	genus.LachnospiraceaeNC2004group
rs72974238	Age Of Initiation	—	—	—	—	—	—	genus.LachnospiraceaeNC2004group
rs7599208	Age Of Initiation	—	—	—	—	—	—	genus.LachnospiraceaeNC2004group
rs9866968	Age Of Initiation	—	—	—	—	—	—	genus.LachnospiraceaeNC2004group
rs1038093	Age Of Initiation	—	—	—	—	—	—	genus.LachnospiraceaeND3007group
rs113161767	Age Of Initiation	—	—	—	—	—	—	genus.LachnospiraceaeND3007group
rs11780471	Age Of Initiation	—	—	—	—	—	—	genus.LachnospiraceaeND3007group
rs12209023	Age Of Initiation	—	—	—	—	—	—	genus.LachnospiraceaeND3007group
rs13136239	Age Of Initiation	—	—	—	—	—	—	genus.LachnospiraceaeND3007group
rs1567957	Age Of Initiation	—	—	—	—	—	—	genus.LachnospiraceaeND3007group
rs2269478	Age Of Initiation	—	—	—	—	—	—	genus.LachnospiraceaeND3007group
rs2279831	Age Of Initiation	—	—	—	—	—	—	genus.LachnospiraceaeND3007group
rs2309885	Age Of Initiation	—	—	—	—	—	—	genus.LachnospiraceaeND3007group
rs319748	Age Of Initiation	—	—	—	—	—	—	genus.LachnospiraceaeND3007group
rs3857706	Age Of Initiation	—	—	—	—	—	—	genus.LachnospiraceaeND3007group
rs4129497	Age Of Initiation	—	—	—	—	—	—	genus.LachnospiraceaeND3007group
rs4502920	Age Of Initiation	—	—	—	—	—	—	genus.LachnospiraceaeND3007group
rs62177751	Age Of Initiation	—	—	—	—	—	—	genus.LachnospiraceaeND3007group
rs62180269	Age Of Initiation	—	—	—	—	—	—	genus.LachnospiraceaeND3007group
rs624833	Age Of Initiation	—	—	—	—	—	—	genus.LachnospiraceaeND3007group
rs6491536	Age Of Initiation	—	—	—	—	—	—	genus.LachnospiraceaeND3007group
rs663640	Age Of Initiation	—	—	—	—	—	—	genus.LachnospiraceaeND3007group
rs6755330	Age Of Initiation	—	—	—	—	—	—	genus.LachnospiraceaeND3007group
rs6781897	Age Of Initiation	—	—	—	—	—	—	genus.LachnospiraceaeND3007group
rs72853300	Age Of Initiation	—	—	—	—	—	—	genus.LachnospiraceaeND3007group
rs72974238	Age Of Initiation	—	—	—	—	—	—	genus.LachnospiraceaeND3007group
rs7599208	Age Of Initiation	—	—	—	—	—	—	genus.LachnospiraceaeND3007group
rs9866968	Age Of Initiation	—	—	—	—	—	—	genus.LachnospiraceaeND3007group
rs1038093	Age Of Initiation	—	—	—	—	—	—	genus.LachnospiraceaeNK4A136group
rs113161767	Age Of Initiation	—	—	—	—	—	—	genus.LachnospiraceaeNK4A136group
rs11780471	Age Of Initiation	—	—	—	—	—	—	genus.LachnospiraceaeNK4A136group
rs12209023	Age Of Initiation	—	—	—	—	—	—	genus.LachnospiraceaeNK4A136group
rs13136239	Age Of Initiation	—	—	—	—	—	—	genus.LachnospiraceaeNK4A136group
rs1567957	Age Of Initiation	—	—	—	—	—	—	genus.LachnospiraceaeNK4A136group
rs2269478	Age Of Initiation	—	—	—	—	—	—	genus.LachnospiraceaeNK4A136group
rs2279831	Age Of Initiation	—	—	—	—	—	—	genus.LachnospiraceaeNK4A136group
rs2309885	Age Of Initiation	—	—	—	—	—	—	genus.LachnospiraceaeNK4A136group
rs319748	Age Of Initiation	—	—	—	—	—	—	genus.LachnospiraceaeNK4A136group
rs3857706	Age Of Initiation	—	—	—	—	—	—	genus.LachnospiraceaeNK4A136group
rs4129497	Age Of Initiation	—	—	—	—	—	—	genus.LachnospiraceaeNK4A136group
rs4502920	Age Of Initiation	—	—	—	—	—	—	genus.LachnospiraceaeNK4A136group
rs62177751	Age Of Initiation	—	—	—	—	—	—	genus.LachnospiraceaeNK4A136group
rs62180269	Age Of Initiation	—	—	—	—	—	—	genus.LachnospiraceaeNK4A136group
rs624833	Age Of Initiation	—	—	—	—	—	—	genus.LachnospiraceaeNK4A136group
rs6491536	Age Of Initiation	—	—	—	—	—	—	genus.LachnospiraceaeNK4A136group
rs663640	Age Of Initiation	—	—	—	—	—	—	genus.LachnospiraceaeNK4A136group
rs6755330	Age Of Initiation	—	—	—	—	—	—	genus.LachnospiraceaeNK4A136group
rs6781897	Age Of Initiation	—	—	—	—	—	—	genus.LachnospiraceaeNK4A136group
rs72853300	Age Of Initiation	—	—	—	—	—	—	genus.LachnospiraceaeNK4A136group
rs72974238	Age Of Initiation	—	—	—	—	—	—	genus.LachnospiraceaeNK4A136group
rs7599208	Age Of Initiation	—	—	—	—	—	—	genus.LachnospiraceaeNK4A136group
rs9866968	Age Of Initiation	—	—	—	—	—	—	genus.LachnospiraceaeNK4A136group
rs1038093	Age Of Initiation	—	—	—	—	—	—	genus.LachnospiraceaeUCG001
rs113161767	Age Of Initiation	—	—	—	—	—	—	genus.LachnospiraceaeUCG001
rs11780471	Age Of Initiation	—	—	—	—	—	—	genus.LachnospiraceaeUCG001
rs12209023	Age Of Initiation	—	—	—	—	—	—	genus.LachnospiraceaeUCG001
rs13136239	Age Of Initiation	—	—	—	—	—	—	genus.LachnospiraceaeUCG001
rs1567957	Age Of Initiation	—	—	—	—	—	—	genus.LachnospiraceaeUCG001
rs2269478	Age Of Initiation	—	—	—	—	—	—	genus.LachnospiraceaeUCG001
rs2279831	Age Of Initiation	—	—	—	—	—	—	genus.LachnospiraceaeUCG001
rs2309885	Age Of Initiation	—	—	—	—	—	—	genus.LachnospiraceaeUCG001
rs319748	Age Of Initiation	—	—	—	—	—	—	genus.LachnospiraceaeUCG001
rs3857706	Age Of Initiation	—	—	—	—	—	—	genus.LachnospiraceaeUCG001
rs4129497	Age Of Initiation	—	—	—	—	—	—	genus.LachnospiraceaeUCG001
rs4502920	Age Of Initiation	—	—	—	—	—	—	genus.LachnospiraceaeUCG001
rs62177751	Age Of Initiation	—	—	—	—	—	—	genus.LachnospiraceaeUCG001
rs62180269	Age Of Initiation	—	—	—	—	—	—	genus.LachnospiraceaeUCG001
rs624833	Age Of Initiation	—	—	—	—	—	—	genus.LachnospiraceaeUCG001
rs6491536	Age Of Initiation	—	—	—	—	—	—	genus.LachnospiraceaeUCG001
rs663640	Age Of Initiation	—	—	—	—	—	—	genus.LachnospiraceaeUCG001
rs6755330	Age Of Initiation	—	—	—	—	—	—	genus.LachnospiraceaeUCG001
rs6781897	Age Of Initiation	—	—	—	—	—	—	genus.LachnospiraceaeUCG001
rs72853300	Age Of Initiation	—	—	—	—	—	—	genus.LachnospiraceaeUCG001
rs72974238	Age Of Initiation	—	—	—	—	—	—	genus.LachnospiraceaeUCG001
rs7599208	Age Of Initiation	—	—	—	—	—	—	genus.LachnospiraceaeUCG001
rs9866968	Age Of Initiation	—	—	—	—	—	—	genus.LachnospiraceaeUCG001
rs1038093	Age Of Initiation	—	—	—	—	—	—	genus.LachnospiraceaeUCG004
rs113161767	Age Of Initiation	—	—	—	—	—	—	genus.LachnospiraceaeUCG004
rs11780471	Age Of Initiation	—	—	—	—	—	—	genus.LachnospiraceaeUCG004
rs12209023	Age Of Initiation	—	—	—	—	—	—	genus.LachnospiraceaeUCG004
rs13136239	Age Of Initiation	—	—	—	—	—	—	genus.LachnospiraceaeUCG004
rs1567957	Age Of Initiation	—	—	—	—	—	—	genus.LachnospiraceaeUCG004
rs2269478	Age Of Initiation	—	—	—	—	—	—	genus.LachnospiraceaeUCG004
rs2279831	Age Of Initiation	—	—	—	—	—	—	genus.LachnospiraceaeUCG004
rs2309885	Age Of Initiation	—	—	—	—	—	—	genus.LachnospiraceaeUCG004
rs319748	Age Of Initiation	—	—	—	—	—	—	genus.LachnospiraceaeUCG004
rs3857706	Age Of Initiation	—	—	—	—	—	—	genus.LachnospiraceaeUCG004
rs4129497	Age Of Initiation	—	—	—	—	—	—	genus.LachnospiraceaeUCG004
rs4502920	Age Of Initiation	—	—	—	—	—	—	genus.LachnospiraceaeUCG004
rs62177751	Age Of Initiation	—	—	—	—	—	—	genus.LachnospiraceaeUCG004
rs62180269	Age Of Initiation	—	—	—	—	—	—	genus.LachnospiraceaeUCG004
rs624833	Age Of Initiation	—	—	—	—	—	—	genus.LachnospiraceaeUCG004
rs6491536	Age Of Initiation	—	—	—	—	—	—	genus.LachnospiraceaeUCG004
rs663640	Age Of Initiation	—	—	—	—	—	—	genus.LachnospiraceaeUCG004
rs6755330	Age Of Initiation	—	—	—	—	—	—	genus.LachnospiraceaeUCG004
rs6781897	Age Of Initiation	—	—	—	—	—	—	genus.LachnospiraceaeUCG004
rs72853300	Age Of Initiation	—	—	—	—	—	—	genus.LachnospiraceaeUCG004
rs72974238	Age Of Initiation	—	—	—	—	—	—	genus.LachnospiraceaeUCG004
rs7603476	Age Of Initiation	—	—	—	—	—	—	genus.LachnospiraceaeUCG004
rs9866968	Age Of Initiation	—	—	—	—	—	—	genus.LachnospiraceaeUCG004
rs1038093	Age Of Initiation	—	—	—	—	—	—	genus.LachnospiraceaeUCG008
rs113161767	Age Of Initiation	—	—	—	—	—	—	genus.LachnospiraceaeUCG008
rs11780471	Age Of Initiation	—	—	—	—	—	—	genus.LachnospiraceaeUCG008
rs12209023	Age Of Initiation	—	—	—	—	—	—	genus.LachnospiraceaeUCG008
rs13136239	Age Of Initiation	—	—	—	—	—	—	genus.LachnospiraceaeUCG008
rs1567957	Age Of Initiation	—	—	—	—	—	—	genus.LachnospiraceaeUCG008
rs2269478	Age Of Initiation	—	—	—	—	—	—	genus.LachnospiraceaeUCG008
rs2279831	Age Of Initiation	—	—	—	—	—	—	genus.LachnospiraceaeUCG008
rs2309885	Age Of Initiation	—	—	—	—	—	—	genus.LachnospiraceaeUCG008
rs319748	Age Of Initiation	—	—	—	—	—	—	genus.LachnospiraceaeUCG008
rs3857706	Age Of Initiation	—	—	—	—	—	—	genus.LachnospiraceaeUCG008
rs4129497	Age Of Initiation	—	—	—	—	—	—	genus.LachnospiraceaeUCG008
rs4502920	Age Of Initiation	—	—	—	—	—	—	genus.LachnospiraceaeUCG008
rs62177751	Age Of Initiation	—	—	—	—	—	—	genus.LachnospiraceaeUCG008
rs62180269	Age Of Initiation	—	—	—	—	—	—	genus.LachnospiraceaeUCG008
rs624833	Age Of Initiation	—	—	—	—	—	—	genus.LachnospiraceaeUCG008
rs6491536	Age Of Initiation	—	—	—	—	—	—	genus.LachnospiraceaeUCG008
rs663640	Age Of Initiation	—	—	—	—	—	—	genus.LachnospiraceaeUCG008
rs6755330	Age Of Initiation	—	—	—	—	—	—	genus.LachnospiraceaeUCG008
rs6781897	Age Of Initiation	—	—	—	—	—	—	genus.LachnospiraceaeUCG008
rs72853300	Age Of Initiation	—	—	—	—	—	—	genus.LachnospiraceaeUCG008
rs72974238	Age Of Initiation	—	—	—	—	—	—	genus.LachnospiraceaeUCG008
rs7599208	Age Of Initiation	—	—	—	—	—	—	genus.LachnospiraceaeUCG008
rs9866968	Age Of Initiation	—	—	—	—	—	—	genus.LachnospiraceaeUCG008
rs1038093	Age Of Initiation	—	—	—	—	—	—	genus.LachnospiraceaeUCG010
rs113161767	Age Of Initiation	—	—	—	—	—	—	genus.LachnospiraceaeUCG010
rs11780471	Age Of Initiation	—	—	—	—	—	—	genus.LachnospiraceaeUCG010
rs12209023	Age Of Initiation	—	—	—	—	—	—	genus.LachnospiraceaeUCG010
rs13136239	Age Of Initiation	—	—	—	—	—	—	genus.LachnospiraceaeUCG010
rs1567957	Age Of Initiation	—	—	—	—	—	—	genus.LachnospiraceaeUCG010
rs2269478	Age Of Initiation	—	—	—	—	—	—	genus.LachnospiraceaeUCG010
rs2279831	Age Of Initiation	—	—	—	—	—	—	genus.LachnospiraceaeUCG010
rs319748	Age Of Initiation	—	—	—	—	—	—	genus.LachnospiraceaeUCG010
rs3857706	Age Of Initiation	—	—	—	—	—	—	genus.LachnospiraceaeUCG010
rs4129497	Age Of Initiation	—	—	—	—	—	—	genus.LachnospiraceaeUCG010
rs4502920	Age Of Initiation	—	—	—	—	—	—	genus.LachnospiraceaeUCG010
rs62177751	Age Of Initiation	—	—	—	—	—	—	genus.LachnospiraceaeUCG010
rs62180269	Age Of Initiation	—	—	—	—	—	—	genus.LachnospiraceaeUCG010
rs624833	Age Of Initiation	—	—	—	—	—	—	genus.LachnospiraceaeUCG010
rs6491536	Age Of Initiation	—	—	—	—	—	—	genus.LachnospiraceaeUCG010
rs663640	Age Of Initiation	—	—	—	—	—	—	genus.LachnospiraceaeUCG010
rs6755330	Age Of Initiation	—	—	—	—	—	—	genus.LachnospiraceaeUCG010
rs6781897	Age Of Initiation	—	—	—	—	—	—	genus.LachnospiraceaeUCG010
rs72853300	Age Of Initiation	—	—	—	—	—	—	genus.LachnospiraceaeUCG010
rs72974205	Age Of Initiation	—	—	—	—	—	—	genus.LachnospiraceaeUCG010
rs7599208	Age Of Initiation	—	—	—	—	—	—	genus.LachnospiraceaeUCG010
rs9866968	Age Of Initiation	—	—	—	—	—	—	genus.LachnospiraceaeUCG010
rs1038093	Age Of Initiation	—	—	—	—	—	—	genus.Lactobacillus
rs113161767	Age Of Initiation	—	—	—	—	—	—	genus.Lactobacillus
rs11780471	Age Of Initiation	—	—	—	—	—	—	genus.Lactobacillus
rs12209023	Age Of Initiation	—	—	—	—	—	—	genus.Lactobacillus
rs13136239	Age Of Initiation	—	—	—	—	—	—	genus.Lactobacillus
rs1567957	Age Of Initiation	—	—	—	—	—	—	genus.Lactobacillus
rs2269478	Age Of Initiation	—	—	—	—	—	—	genus.Lactobacillus
rs2279831	Age Of Initiation	—	—	—	—	—	—	genus.Lactobacillus
rs2309885	Age Of Initiation	—	—	—	—	—	—	genus.Lactobacillus
rs319748	Age Of Initiation	—	—	—	—	—	—	genus.Lactobacillus
rs3857706	Age Of Initiation	—	—	—	—	—	—	genus.Lactobacillus
rs4129497	Age Of Initiation	—	—	—	—	—	—	genus.Lactobacillus
rs4502920	Age Of Initiation	—	—	—	—	—	—	genus.Lactobacillus
rs62177751	Age Of Initiation	—	—	—	—	—	—	genus.Lactobacillus
rs62180269	Age Of Initiation	—	—	—	—	—	—	genus.Lactobacillus
rs624833	Age Of Initiation	—	—	—	—	—	—	genus.Lactobacillus
rs6491536	Age Of Initiation	—	—	—	—	—	—	genus.Lactobacillus
rs663640	Age Of Initiation	—	—	—	—	—	—	genus.Lactobacillus
rs6755330	Age Of Initiation	—	—	—	—	—	—	genus.Lactobacillus
rs6781897	Age Of Initiation	—	—	—	—	—	—	genus.Lactobacillus
rs72853300	Age Of Initiation	—	—	—	—	—	—	genus.Lactobacillus
rs72974238	Age Of Initiation	—	—	—	—	—	—	genus.Lactobacillus
rs7599208	Age Of Initiation	—	—	—	—	—	—	genus.Lactobacillus
rs9866968	Age Of Initiation	—	—	—	—	—	—	genus.Lactobacillus
rs11780471	Age Of Initiation	—	—	—	—	—	—	genus.Lactococcus
rs12209023	Age Of Initiation	—	—	—	—	—	—	genus.Lactococcus
rs12493563	Age Of Initiation	—	—	—	—	—	—	genus.Lactococcus
rs1263412	Age Of Initiation	—	—	—	—	—	—	genus.Lactococcus
rs13136239	Age Of Initiation	—	—	—	—	—	—	genus.Lactococcus
rs2309885	Age Of Initiation	—	—	—	—	—	—	genus.Lactococcus
rs319748	Age Of Initiation	—	—	—	—	—	—	genus.Lactococcus
rs3857706	Age Of Initiation	—	—	—	—	—	—	genus.Lactococcus
rs62177751	Age Of Initiation	—	—	—	—	—	—	genus.Lactococcus
rs62180269	Age Of Initiation	—	—	—	—	—	—	genus.Lactococcus
rs663640	Age Of Initiation	—	—	—	—	—	—	genus.Lactococcus
rs6755330	Age Of Initiation	—	—	—	—	—	—	genus.Lactococcus
rs72853300	Age Of Initiation	—	—	—	—	—	—	genus.Lactococcus
rs72974205	Age Of Initiation	—	—	—	—	—	—	genus.Lactococcus
rs932173	Age Of Initiation	—	—	—	—	—	—	genus.Lactococcus
rs110501	Age Of Initiation	—	—	—	—	—	—	genus.Marvinbryantia
rs113161767	Age Of Initiation	—	—	—	—	—	—	genus.Marvinbryantia
rs11780471	Age Of Initiation	—	—	—	—	—	—	genus.Marvinbryantia
rs12212599	Age Of Initiation	—	—	—	—	—	—	genus.Marvinbryantia
rs13136239	Age Of Initiation	—	—	—	—	—	—	genus.Marvinbryantia
rs1567957	Age Of Initiation	—	—	—	—	—	—	genus.Marvinbryantia
rs2279831	Age Of Initiation	—	—	—	—	—	—	genus.Marvinbryantia
rs2309885	Age Of Initiation	—	—	—	—	—	—	genus.Marvinbryantia
rs3738951	Age Of Initiation	—	—	—	—	—	—	genus.Marvinbryantia
rs3857706	Age Of Initiation	—	—	—	—	—	—	genus.Marvinbryantia
rs4502920	Age Of Initiation	—	—	—	—	—	—	genus.Marvinbryantia
rs57191180	Age Of Initiation	—	—	—	—	—	—	genus.Marvinbryantia
rs62177751	Age Of Initiation	—	—	—	—	—	—	genus.Marvinbryantia
rs62180269	Age Of Initiation	—	—	—	—	—	—	genus.Marvinbryantia
rs6491536	Age Of Initiation	—	—	—	—	—	—	genus.Marvinbryantia
rs663640	Age Of Initiation	—	—	—	—	—	—	genus.Marvinbryantia
rs6755330	Age Of Initiation	—	—	—	—	—	—	genus.Marvinbryantia
rs7599208	Age Of Initiation	—	—	—	—	—	—	genus.Marvinbryantia
rs9866968	Age Of Initiation	—	—	—	—	—	—	genus.Marvinbryantia
rs9909547	Age Of Initiation	—	—	—	—	—	—	genus.Marvinbryantia
rs1038093	Age Of Initiation	—	—	—	—	—	—	genus.Methanobrevibacter
rs11780471	Age Of Initiation	—	—	—	—	—	—	genus.Methanobrevibacter
rs12209023	Age Of Initiation	—	—	—	—	—	—	genus.Methanobrevibacter
rs13136239	Age Of Initiation	—	—	—	—	—	—	genus.Methanobrevibacter
rs1567957	Age Of Initiation	—	—	—	—	—	—	genus.Methanobrevibacter
rs2269478	Age Of Initiation	—	—	—	—	—	—	genus.Methanobrevibacter
rs2279831	Age Of Initiation	—	—	—	—	—	—	genus.Methanobrevibacter
rs2309885	Age Of Initiation	—	—	—	—	—	—	genus.Methanobrevibacter
rs319748	Age Of Initiation	—	—	—	—	—	—	genus.Methanobrevibacter
rs3857706	Age Of Initiation	—	—	—	—	—	—	genus.Methanobrevibacter
rs4129497	Age Of Initiation	—	—	—	—	—	—	genus.Methanobrevibacter
rs4502920	Age Of Initiation	—	—	—	—	—	—	genus.Methanobrevibacter
rs62177751	Age Of Initiation	—	—	—	—	—	—	genus.Methanobrevibacter
rs62180269	Age Of Initiation	—	—	—	—	—	—	genus.Methanobrevibacter
rs624833	Age Of Initiation	—	—	—	—	—	—	genus.Methanobrevibacter
rs6491536	Age Of Initiation	—	—	—	—	—	—	genus.Methanobrevibacter
rs663640	Age Of Initiation	—	—	—	—	—	—	genus.Methanobrevibacter
rs6755330	Age Of Initiation	—	—	—	—	—	—	genus.Methanobrevibacter
rs6781897	Age Of Initiation	—	—	—	—	—	—	genus.Methanobrevibacter
rs72853300	Age Of Initiation	—	—	—	—	—	—	genus.Methanobrevibacter
rs72974238	Age Of Initiation	—	—	—	—	—	—	genus.Methanobrevibacter
rs7599208	Age Of Initiation	—	—	—	—	—	—	genus.Methanobrevibacter
rs9866968	Age Of Initiation	—	—	—	—	—	—	genus.Methanobrevibacter
rs1038093	Age Of Initiation	—	—	—	—	—	—	genus.Odoribacter
rs113161767	Age Of Initiation	—	—	—	—	—	—	genus.Odoribacter
rs11780471	Age Of Initiation	—	—	—	—	—	—	genus.Odoribacter
rs12209023	Age Of Initiation	—	—	—	—	—	—	genus.Odoribacter
rs13136239	Age Of Initiation	—	—	—	—	—	—	genus.Odoribacter
rs1567957	Age Of Initiation	—	—	—	—	—	—	genus.Odoribacter
rs2269478	Age Of Initiation	—	—	—	—	—	—	genus.Odoribacter
rs2279831	Age Of Initiation	—	—	—	—	—	—	genus.Odoribacter
rs2309885	Age Of Initiation	—	—	—	—	—	—	genus.Odoribacter
rs319748	Age Of Initiation	—	—	—	—	—	—	genus.Odoribacter
rs3857706	Age Of Initiation	—	—	—	—	—	—	genus.Odoribacter
rs4129497	Age Of Initiation	—	—	—	—	—	—	genus.Odoribacter
rs4502920	Age Of Initiation	—	—	—	—	—	—	genus.Odoribacter
rs62177751	Age Of Initiation	—	—	—	—	—	—	genus.Odoribacter
rs62180269	Age Of Initiation	—	—	—	—	—	—	genus.Odoribacter
rs624833	Age Of Initiation	—	—	—	—	—	—	genus.Odoribacter
rs6491536	Age Of Initiation	—	—	—	—	—	—	genus.Odoribacter
rs663640	Age Of Initiation	—	—	—	—	—	—	genus.Odoribacter
rs6755330	Age Of Initiation	—	—	—	—	—	—	genus.Odoribacter
rs6781897	Age Of Initiation	—	—	—	—	—	—	genus.Odoribacter
rs72853300	Age Of Initiation	—	—	—	—	—	—	genus.Odoribacter
rs72974238	Age Of Initiation	—	—	—	—	—	—	genus.Odoribacter
rs7599208	Age Of Initiation	—	—	—	—	—	—	genus.Odoribacter
rs9866968	Age Of Initiation	—	—	—	—	—	—	genus.Odoribacter
rs1038093	Age Of Initiation	—	—	—	—	—	—	genus.Olsenella
rs113161767	Age Of Initiation	—	—	—	—	—	—	genus.Olsenella
rs11780471	Age Of Initiation	—	—	—	—	—	—	genus.Olsenella
rs12209023	Age Of Initiation	—	—	—	—	—	—	genus.Olsenella
rs13136239	Age Of Initiation	—	—	—	—	—	—	genus.Olsenella
rs1567957	Age Of Initiation	—	—	—	—	—	—	genus.Olsenella
rs2269478	Age Of Initiation	—	—	—	—	—	—	genus.Olsenella
rs2279831	Age Of Initiation	—	—	—	—	—	—	genus.Olsenella
rs2309885	Age Of Initiation	—	—	—	—	—	—	genus.Olsenella
rs319748	Age Of Initiation	—	—	—	—	—	—	genus.Olsenella
rs3857706	Age Of Initiation	—	—	—	—	—	—	genus.Olsenella
rs4129497	Age Of Initiation	—	—	—	—	—	—	genus.Olsenella
rs4502920	Age Of Initiation	—	—	—	—	—	—	genus.Olsenella
rs62177751	Age Of Initiation	—	—	—	—	—	—	genus.Olsenella
rs62180269	Age Of Initiation	—	—	—	—	—	—	genus.Olsenella
rs624833	Age Of Initiation	—	—	—	—	—	—	genus.Olsenella
rs6491536	Age Of Initiation	—	—	—	—	—	—	genus.Olsenella
rs663640	Age Of Initiation	—	—	—	—	—	—	genus.Olsenella
rs6755330	Age Of Initiation	—	—	—	—	—	—	genus.Olsenella
rs6781897	Age Of Initiation	—	—	—	—	—	—	genus.Olsenella
rs72853300	Age Of Initiation	—	—	—	—	—	—	genus.Olsenella
rs72974238	Age Of Initiation	—	—	—	—	—	—	genus.Olsenella
rs7599208	Age Of Initiation	—	—	—	—	—	—	genus.Olsenella
rs9866968	Age Of Initiation	—	—	—	—	—	—	genus.Olsenella
rs1038093	Age Of Initiation	—	—	—	—	—	—	genus.Oscillibacter
rs113161767	Age Of Initiation	—	—	—	—	—	—	genus.Oscillibacter
rs11780471	Age Of Initiation	—	—	—	—	—	—	genus.Oscillibacter
rs12209023	Age Of Initiation	—	—	—	—	—	—	genus.Oscillibacter
rs13136239	Age Of Initiation	—	—	—	—	—	—	genus.Oscillibacter
rs1567957	Age Of Initiation	—	—	—	—	—	—	genus.Oscillibacter
rs2269478	Age Of Initiation	—	—	—	—	—	—	genus.Oscillibacter
rs2279831	Age Of Initiation	—	—	—	—	—	—	genus.Oscillibacter
rs2309885	Age Of Initiation	—	—	—	—	—	—	genus.Oscillibacter
rs319748	Age Of Initiation	—	—	—	—	—	—	genus.Oscillibacter
rs3857706	Age Of Initiation	—	—	—	—	—	—	genus.Oscillibacter
rs4129497	Age Of Initiation	—	—	—	—	—	—	genus.Oscillibacter
rs4502920	Age Of Initiation	—	—	—	—	—	—	genus.Oscillibacter
rs62177751	Age Of Initiation	—	—	—	—	—	—	genus.Oscillibacter
rs62180269	Age Of Initiation	—	—	—	—	—	—	genus.Oscillibacter
rs624833	Age Of Initiation	—	—	—	—	—	—	genus.Oscillibacter
rs6491536	Age Of Initiation	—	—	—	—	—	—	genus.Oscillibacter
rs663640	Age Of Initiation	—	—	—	—	—	—	genus.Oscillibacter
rs6755330	Age Of Initiation	—	—	—	—	—	—	genus.Oscillibacter
rs6781897	Age Of Initiation	—	—	—	—	—	—	genus.Oscillibacter
rs72853300	Age Of Initiation	—	—	—	—	—	—	genus.Oscillibacter
rs72974238	Age Of Initiation	—	—	—	—	—	—	genus.Oscillibacter
rs7599208	Age Of Initiation	—	—	—	—	—	—	genus.Oscillibacter
rs9866968	Age Of Initiation	—	—	—	—	—	—	genus.Oscillibacter
rs1038093	Age Of Initiation	—	—	—	—	—	—	genus.Oscillospira
rs113161767	Age Of Initiation	—	—	—	—	—	—	genus.Oscillospira
rs11780471	Age Of Initiation	—	—	—	—	—	—	genus.Oscillospira
rs12209023	Age Of Initiation	—	—	—	—	—	—	genus.Oscillospira
rs13136239	Age Of Initiation	—	—	—	—	—	—	genus.Oscillospira
rs1567957	Age Of Initiation	—	—	—	—	—	—	genus.Oscillospira
rs2269478	Age Of Initiation	—	—	—	—	—	—	genus.Oscillospira
rs2279831	Age Of Initiation	—	—	—	—	—	—	genus.Oscillospira
rs2309885	Age Of Initiation	—	—	—	—	—	—	genus.Oscillospira
rs319748	Age Of Initiation	—	—	—	—	—	—	genus.Oscillospira
rs3857706	Age Of Initiation	—	—	—	—	—	—	genus.Oscillospira
rs4129497	Age Of Initiation	—	—	—	—	—	—	genus.Oscillospira
rs4502920	Age Of Initiation	—	—	—	—	—	—	genus.Oscillospira
rs62177751	Age Of Initiation	—	—	—	—	—	—	genus.Oscillospira
rs62180269	Age Of Initiation	—	—	—	—	—	—	genus.Oscillospira
rs624833	Age Of Initiation	—	—	—	—	—	—	genus.Oscillospira
rs6491536	Age Of Initiation	—	—	—	—	—	—	genus.Oscillospira
rs663640	Age Of Initiation	—	—	—	—	—	—	genus.Oscillospira
rs6755330	Age Of Initiation	—	—	—	—	—	—	genus.Oscillospira
rs6781897	Age Of Initiation	—	—	—	—	—	—	genus.Oscillospira
rs72853300	Age Of Initiation	—	—	—	—	—	—	genus.Oscillospira
rs72974238	Age Of Initiation	—	—	—	—	—	—	genus.Oscillospira
rs7599208	Age Of Initiation	—	—	—	—	—	—	genus.Oscillospira
rs9866968	Age Of Initiation	—	—	—	—	—	—	genus.Oscillospira
rs1038093	Age Of Initiation	—	—	—	—	—	—	genus.Oxalobacter
rs113161767	Age Of Initiation	—	—	—	—	—	—	genus.Oxalobacter
rs11780471	Age Of Initiation	—	—	—	—	—	—	genus.Oxalobacter
rs12209023	Age Of Initiation	—	—	—	—	—	—	genus.Oxalobacter
rs13136239	Age Of Initiation	—	—	—	—	—	—	genus.Oxalobacter
rs1567957	Age Of Initiation	—	—	—	—	—	—	genus.Oxalobacter
rs2269478	Age Of Initiation	—	—	—	—	—	—	genus.Oxalobacter
rs2279831	Age Of Initiation	—	—	—	—	—	—	genus.Oxalobacter
rs2309885	Age Of Initiation	—	—	—	—	—	—	genus.Oxalobacter
rs319748	Age Of Initiation	—	—	—	—	—	—	genus.Oxalobacter
rs3857706	Age Of Initiation	—	—	—	—	—	—	genus.Oxalobacter
rs4129497	Age Of Initiation	—	—	—	—	—	—	genus.Oxalobacter
rs4502920	Age Of Initiation	—	—	—	—	—	—	genus.Oxalobacter
rs62177751	Age Of Initiation	—	—	—	—	—	—	genus.Oxalobacter
rs62180269	Age Of Initiation	—	—	—	—	—	—	genus.Oxalobacter
rs624833	Age Of Initiation	—	—	—	—	—	—	genus.Oxalobacter
rs6491536	Age Of Initiation	—	—	—	—	—	—	genus.Oxalobacter
rs663640	Age Of Initiation	—	—	—	—	—	—	genus.Oxalobacter
rs6755330	Age Of Initiation	—	—	—	—	—	—	genus.Oxalobacter
rs6781897	Age Of Initiation	—	—	—	—	—	—	genus.Oxalobacter
rs72853300	Age Of Initiation	—	—	—	—	—	—	genus.Oxalobacter
rs72974238	Age Of Initiation	—	—	—	—	—	—	genus.Oxalobacter
rs7599208	Age Of Initiation	—	—	—	—	—	—	genus.Oxalobacter
rs9866968	Age Of Initiation	—	—	—	—	—	—	genus.Oxalobacter
rs1038093	Age Of Initiation	—	—	—	—	—	—	genus.Parabacteroides
rs113161767	Age Of Initiation	—	—	—	—	—	—	genus.Parabacteroides
rs11780471	Age Of Initiation	—	—	—	—	—	—	genus.Parabacteroides
rs12209023	Age Of Initiation	—	—	—	—	—	—	genus.Parabacteroides
rs13136239	Age Of Initiation	—	—	—	—	—	—	genus.Parabacteroides
rs1567957	Age Of Initiation	—	—	—	—	—	—	genus.Parabacteroides
rs2269478	Age Of Initiation	—	—	—	—	—	—	genus.Parabacteroides
rs2279831	Age Of Initiation	—	—	—	—	—	—	genus.Parabacteroides
rs2309885	Age Of Initiation	—	—	—	—	—	—	genus.Parabacteroides
rs319748	Age Of Initiation	—	—	—	—	—	—	genus.Parabacteroides
rs3857706	Age Of Initiation	—	—	—	—	—	—	genus.Parabacteroides
rs4129497	Age Of Initiation	—	—	—	—	—	—	genus.Parabacteroides
rs4502920	Age Of Initiation	—	—	—	—	—	—	genus.Parabacteroides
rs62177751	Age Of Initiation	—	—	—	—	—	—	genus.Parabacteroides
rs62180269	Age Of Initiation	—	—	—	—	—	—	genus.Parabacteroides
rs624833	Age Of Initiation	—	—	—	—	—	—	genus.Parabacteroides
rs6491536	Age Of Initiation	—	—	—	—	—	—	genus.Parabacteroides
rs663640	Age Of Initiation	—	—	—	—	—	—	genus.Parabacteroides
rs6755330	Age Of Initiation	—	—	—	—	—	—	genus.Parabacteroides
rs6781897	Age Of Initiation	—	—	—	—	—	—	genus.Parabacteroides
rs72853300	Age Of Initiation	—	—	—	—	—	—	genus.Parabacteroides
rs72974238	Age Of Initiation	—	—	—	—	—	—	genus.Parabacteroides
rs7599208	Age Of Initiation	—	—	—	—	—	—	genus.Parabacteroides
rs9866968	Age Of Initiation	—	—	—	—	—	—	genus.Parabacteroides
rs1038093	Age Of Initiation	—	—	—	—	—	—	genus.Paraprevotella
rs113161767	Age Of Initiation	—	—	—	—	—	—	genus.Paraprevotella
rs11780471	Age Of Initiation	—	—	—	—	—	—	genus.Paraprevotella
rs12209023	Age Of Initiation	—	—	—	—	—	—	genus.Paraprevotella
rs13136239	Age Of Initiation	—	—	—	—	—	—	genus.Paraprevotella
rs1567957	Age Of Initiation	—	—	—	—	—	—	genus.Paraprevotella
rs2269478	Age Of Initiation	—	—	—	—	—	—	genus.Paraprevotella
rs2279831	Age Of Initiation	—	—	—	—	—	—	genus.Paraprevotella
rs2309885	Age Of Initiation	—	—	—	—	—	—	genus.Paraprevotella
rs319748	Age Of Initiation	—	—	—	—	—	—	genus.Paraprevotella
rs3857706	Age Of Initiation	—	—	—	—	—	—	genus.Paraprevotella
rs4129497	Age Of Initiation	—	—	—	—	—	—	genus.Paraprevotella
rs4502920	Age Of Initiation	—	—	—	—	—	—	genus.Paraprevotella
rs62177751	Age Of Initiation	—	—	—	—	—	—	genus.Paraprevotella
rs62180269	Age Of Initiation	—	—	—	—	—	—	genus.Paraprevotella
rs624833	Age Of Initiation	—	—	—	—	—	—	genus.Paraprevotella
rs6491536	Age Of Initiation	—	—	—	—	—	—	genus.Paraprevotella
rs663640	Age Of Initiation	—	—	—	—	—	—	genus.Paraprevotella
rs6755330	Age Of Initiation	—	—	—	—	—	—	genus.Paraprevotella
rs6781897	Age Of Initiation	—	—	—	—	—	—	genus.Paraprevotella
rs72853300	Age Of Initiation	—	—	—	—	—	—	genus.Paraprevotella
rs72974238	Age Of Initiation	—	—	—	—	—	—	genus.Paraprevotella
rs7599208	Age Of Initiation	—	—	—	—	—	—	genus.Paraprevotella
rs9866968	Age Of Initiation	—	—	—	—	—	—	genus.Paraprevotella
rs1038093	Age Of Initiation	—	—	—	—	—	—	genus.Parasutterella
rs113161767	Age Of Initiation	—	—	—	—	—	—	genus.Parasutterella
rs11780471	Age Of Initiation	—	—	—	—	—	—	genus.Parasutterella
rs12209023	Age Of Initiation	—	—	—	—	—	—	genus.Parasutterella
rs13136239	Age Of Initiation	—	—	—	—	—	—	genus.Parasutterella
rs1567957	Age Of Initiation	—	—	—	—	—	—	genus.Parasutterella
rs2269478	Age Of Initiation	—	—	—	—	—	—	genus.Parasutterella
rs2279831	Age Of Initiation	—	—	—	—	—	—	genus.Parasutterella
rs2309885	Age Of Initiation	—	—	—	—	—	—	genus.Parasutterella
rs319748	Age Of Initiation	—	—	—	—	—	—	genus.Parasutterella
rs3857706	Age Of Initiation	—	—	—	—	—	—	genus.Parasutterella
rs4129497	Age Of Initiation	—	—	—	—	—	—	genus.Parasutterella
rs4502920	Age Of Initiation	—	—	—	—	—	—	genus.Parasutterella
rs62177751	Age Of Initiation	—	—	—	—	—	—	genus.Parasutterella
rs62180269	Age Of Initiation	—	—	—	—	—	—	genus.Parasutterella
rs624833	Age Of Initiation	—	—	—	—	—	—	genus.Parasutterella
rs6491536	Age Of Initiation	—	—	—	—	—	—	genus.Parasutterella
rs663640	Age Of Initiation	—	—	—	—	—	—	genus.Parasutterella
rs6755330	Age Of Initiation	—	—	—	—	—	—	genus.Parasutterella
rs6781897	Age Of Initiation	—	—	—	—	—	—	genus.Parasutterella
rs72853300	Age Of Initiation	—	—	—	—	—	—	genus.Parasutterella
rs72974238	Age Of Initiation	—	—	—	—	—	—	genus.Parasutterella
rs7599208	Age Of Initiation	—	—	—	—	—	—	genus.Parasutterella
rs9866968	Age Of Initiation	—	—	—	—	—	—	genus.Parasutterella
rs1038093	Age Of Initiation	—	—	—	—	—	—	genus.Peptococcus
rs113161767	Age Of Initiation	—	—	—	—	—	—	genus.Peptococcus
rs11780471	Age Of Initiation	—	—	—	—	—	—	genus.Peptococcus
rs12209023	Age Of Initiation	—	—	—	—	—	—	genus.Peptococcus
rs13136239	Age Of Initiation	—	—	—	—	—	—	genus.Peptococcus
rs1567957	Age Of Initiation	—	—	—	—	—	—	genus.Peptococcus
rs2269478	Age Of Initiation	—	—	—	—	—	—	genus.Peptococcus
rs2279831	Age Of Initiation	—	—	—	—	—	—	genus.Peptococcus
rs2309885	Age Of Initiation	—	—	—	—	—	—	genus.Peptococcus
rs319748	Age Of Initiation	—	—	—	—	—	—	genus.Peptococcus
rs3857706	Age Of Initiation	—	—	—	—	—	—	genus.Peptococcus
rs4129497	Age Of Initiation	—	—	—	—	—	—	genus.Peptococcus
rs4502920	Age Of Initiation	—	—	—	—	—	—	genus.Peptococcus
rs62177751	Age Of Initiation	—	—	—	—	—	—	genus.Peptococcus
rs62180269	Age Of Initiation	—	—	—	—	—	—	genus.Peptococcus
rs624833	Age Of Initiation	—	—	—	—	—	—	genus.Peptococcus
rs6491536	Age Of Initiation	—	—	—	—	—	—	genus.Peptococcus
rs663640	Age Of Initiation	—	—	—	—	—	—	genus.Peptococcus
rs6755330	Age Of Initiation	—	—	—	—	—	—	genus.Peptococcus
rs6781897	Age Of Initiation	—	—	—	—	—	—	genus.Peptococcus
rs72853300	Age Of Initiation	—	—	—	—	—	—	genus.Peptococcus
rs72974238	Age Of Initiation	—	—	—	—	—	—	genus.Peptococcus
rs7599208	Age Of Initiation	—	—	—	—	—	—	genus.Peptococcus
rs9866968	Age Of Initiation	—	—	—	—	—	—	genus.Peptococcus
rs1038093	Age Of Initiation	—	—	—	—	—	—	genus.Phascolarctobacterium
[truncated: 158,188 more rows]
